# Supplementary material for: Evaluation of performance of leading algorithms for variant pathogenicity predictions and designing a combinatory predictor method: application to Rett syndrome variants
Source: PeerJ. 2019 Nov 27;7:e8106. doi: 10.7717/peerj.8106 (PMC6884988; doi:10.7717/peerj.8106)
Supplement: Supplemental Information 1 [file peerj-07-8106-s001.xlsx]

## Sheet: RETT_syndrome_reclassification_
Chromosome	Position	Reference	Allele	Nucleotide change	Protein change	Clinvar Prediction	Predicted	Error_prediction
X	153296671	G	A	c.608C>T	p.Thr203Met	Benign	1:Benign	0.976
X	153296689	G	A	c.590C>T	p.Thr197Met	Benign/Likely benign	1:Benign	0.95
X	153296099	C	T	c.1180G>A	p.Glu394Lys	Benign/Likely benign	1:Benign	0.999
X	153296073	G	A	c.1206C>T	p.Pro402=	Benign/Likely benign	1:Benign	0.988
X	153296117	G	C	c.1162C>G	p.Pro388Ala	Benign/Likely benign	1:Benign	0.99
X	153296207	C	T	c.1072G>A	p.Ala358Thr	Benign/Likely benign	1:Benign	0.813
X	153295949	C	T	c.1330G>A	p.Ala444Thr	Benign/Likely benign	1:Benign	0.98
X	153296420	C	G	c.859G>C	p.Ala287Pro	Likely benign	2:Pathogenic	0.69
X	153296125	G	T	c.1154C>A	p.Pro385His	Likely benign	1:Benign	0.969
X	153296447	C	T	c.832G>A	p.Ala278Thr	Likely benign	1:Benign	0.74
X	153296417	C	T	c.862G>A	p.Val288Met	Likely benign	1:Benign	0.82
X	153296677	G	A	c.602C>T	p.Ala201Val	Conflicting interpretations of pathogenicity	1:Benign	0.791
X	153296141	C	T	c.1138G>A	p.Val380Met	Conflicting interpretations of pathogenicity	1:Benign	0.964
X	153296065	G	A	c.1214C>T	p.Pro405Leu	Conflicting interpretations of pathogenicity	1:Benign	0.839
X	153296824	G	C	c.455C>G	p.Pro152Arg	Conflicting interpretations of pathogenicity	2:Pathogenic	0.986
X	153296780	G	A	c.499C>T	p.Arg167Trp	Conflicting interpretations of pathogenicity	2:Pathogenic	0.99
X	153296374	G	A	c.905C>T	p.Pro302Leu	Conflicting interpretations of pathogenicity	2:Pathogenic	0.975
X	153296354	G	A	c.925C>T	p.Arg309Trp	Conflicting interpretations of pathogenicity	2:Pathogenic	0.951
X	153296711	G	A	c.568C>T	p.Arg190Cys	Conflicting interpretations of pathogenicity	2:Pathogenic	0.845
X	153296347	G	A	c.932C>T	p.Thr311Met	Conflicting interpretations of pathogenicity	2:Pathogenic	0.766
X	153296153	G	A	c.1126C>T	p.Pro376Ser	Conflicting interpretations of pathogenicity	1:Benign	0.966
X	153296090	C	T	c.1189G>A	p.Glu397Lys	Conflicting interpretations of pathogenicity	1:Benign	0.984
X	153296899	G	A	c.380C>T	p.Pro127Leu	Likely pathogenic	2:Pathogenic	0.885
X	153296827	T	C	c.452A>G	p.Asp151Gly	Likely pathogenic	2:Pathogenic	0.979
X	153363122	T	C	c.1A>G	p.Met1Val	Likely pathogenic	1:Benign	0.966
X	153363118	G	A	c.5C>T	p.Ala2Val	Likely pathogenic	1:Benign	0.841
X	153296705	T	A	c.574A>T	p.Lys192Ter	Likely pathogenic	2:Pathogenic	0.997
X	153296629	G	A	c.650C>T	p.Pro217Leu	Likely pathogenic	2:Pathogenic	0.837
X	153297703	C	T	c.332G>A	p.Arg111Lys	Likely pathogenic	2:Pathogenic	0.907
X	153296811	G	T	c.468C>A	p.Asp156Glu	Likely pathogenic	2:Pathogenic	0.906
X	153296710	C	T	c.569G>A	p.Arg190His	Likely pathogenic	2:Pathogenic	0.86
X	153296878	G	C	c.401C>G	p.Ser134Cys	Pathogenic/Likely pathogenic	2:Pathogenic	0.926
X	153296362	C	T	c.917G>A	p.Arg306His	Pathogenic/Likely pathogenic	2:Pathogenic	0.984
X	153296241	G	C	c.1038C>G	p.Ser346Arg	Pathogenic	1:Benign	0.862
X	153296200	G	T	c.1079C>A	p.Ser360Ter	Pathogenic	2:Pathogenic	0.987
X	153296192	T	A	c.1087A>T	p.Lys363Ter	Pathogenic	2:Pathogenic	0.954
X	153296161	G	C	c.1118C>G	p.Ser373Ter	Pathogenic	2:Pathogenic	0.964
X	153296090	C	A	c.1189G>T	p.Glu397Ter	Pathogenic	2:Pathogenic	0.93
X	153296063	G	A	c.1216C>T	p.Gln406Ter	Pathogenic	2:Pathogenic	0.925
X	153295922	G	A	c.1357C>T	p.Arg453Ter	Pathogenic	2:Pathogenic	0.93
X	153297889	G	T	c.146C>A	p.Ser49Ter	Pathogenic	2:Pathogenic	0.981
X	153297889	G	C	c.146C>G	p.Ser49Ter	Pathogenic	2:Pathogenic	0.981
X	153297841	G	C	c.194C>G	p.Ser65Ter	Pathogenic	2:Pathogenic	0.982
X	153297832	G	C	c.203C>G	p.Ser68Ter	Pathogenic	2:Pathogenic	0.982
X	153297761	C	A	c.274G>T	p.Gly92Ter	Pathogenic	2:Pathogenic	0.957
X	153298007	C	A	c.28G>T	p.Glu10Ter	Pathogenic	2:Pathogenic	0.98
X	153297734	G	A	c.301C>T	p.Pro101Ser	Pathogenic	2:Pathogenic	0.88
X	153297733	G	T	c.302C>A	p.Pro101His	Pathogenic	2:Pathogenic	0.905
X	153297733	G	C	c.302C>G	p.Pro101Arg	Pathogenic	2:Pathogenic	0.939
X	153297733	G	A	c.302C>T	p.Pro101Leu	Pathogenic	2:Pathogenic	0.941
X	153297724	C	T	c.311G>A	p.Trp104Ter	Pathogenic	2:Pathogenic	0.936
X	153297718	C	T	c.317G>A	p.Arg106Gln	Pathogenic	2:Pathogenic	0.982
X	153297671	C	T	c.364G>A	p.Val122Met	Pathogenic	2:Pathogenic	0.967
X	153296897	G	A	c.382C>T	p.Gln128Ter	Pathogenic	2:Pathogenic	0.98
X	153296881	C	T	c.398G>A	p.Arg133His	Pathogenic	2:Pathogenic	0.979
X	153296878	G	A	c.401C>T	p.Ser134Phe	Pathogenic	2:Pathogenic	0.916
X	153296876	T	C	c.403A>G	p.Lys135Glu	Pathogenic	2:Pathogenic	0.927
X	153296866	A	T	c.413T>A	p.Leu138Ter	Pathogenic	2:Pathogenic	0.957
X	153296849	T	A	c.430A>T	p.Lys144Ter	Pathogenic	2:Pathogenic	0.98
X	153296807	T	C	c.472A>G	p.Thr158Ala	Pathogenic	2:Pathogenic	0.774
X	153296771	G	A	c.508C>T	p.Gln170Ter	Pathogenic	2:Pathogenic	0.98
X	153296741	T	A	c.538A>T	p.Lys180Ter	Pathogenic	2:Pathogenic	0.98
X	153297980	G	A	c.55C>T	p.Gln19Ter	Pathogenic	2:Pathogenic	0.98
X	153296687	T	A	c.592A>T	p.Arg198Ter	Pathogenic	2:Pathogenic	0.98
X	153296681	T	A	c.598A>T	p.Lys200Ter	Pathogenic	2:Pathogenic	0.979
X	153296666	C	A	c.613G>T	p.Glu205Ter	Pathogenic	2:Pathogenic	0.867
X	153296657	G	A	c.622C>T	p.Gln208Ter	Pathogenic	2:Pathogenic	0.998
X	153297971	T	A	c.64A>T	p.Lys22Ter	Pathogenic	2:Pathogenic	0.998
X	153296606	G	T	c.673C>A	p.Pro225Thr	Pathogenic	2:Pathogenic	0.889
X	153296605	G	C	c.674C>G	p.Pro225Arg	Pathogenic	2:Pathogenic	0.879
X	153296593	G	T	c.686C>A	p.Ser229Ter	Pathogenic	2:Pathogenic	0.986
X	153296495	G	A	c.784C>T	p.Gln262Ter	Pathogenic	2:Pathogenic	0.997
X	153296480	T	A	c.799A>T	p.Lys267Ter	Pathogenic	2:Pathogenic	0.998
X	153296414	T	A	c.865A>T	p.Lys289Ter	Pathogenic	2:Pathogenic	0.997
X	153296390	G	A	c.889C>T	p.Gln297Ter	Pathogenic	2:Pathogenic	0.997
X	153296374	G	C	c.905C>G	p.Pro302Arg	Pathogenic	2:Pathogenic	0.993
X	153296314	G	A	c.965C>T	p.Pro322Leu	Pathogenic	2:Pathogenic	0.961
X	153357640	A	T	c.26+2T>A	-	Pathogenic	1:Benign	0.798
X	153298010	T	C	c.27-2A>G	-	Pathogenic	2:Pathogenic	0.549
X	153297657	C	T	c.377+1G>A	-	Pathogenic	2:Pathogenic	0.743
X	153297657	C	A	c.377+1G>T	-	Pathogenic	2:Pathogenic	0.786
X	153296903	T	G	c.378-2A>C	-	Pathogenic	1:Benign	0.751
X	153296903	T	C	c.378-2A>G	-	Pathogenic	1:Benign	0.752
X	153296903	T	A	c.378-2A>T	-	Pathogenic	1:Benign	0.695
X	153363122	T	A	c.1A>T	p.Met1Leu	Pathogenic	1:Benign	0.973
X	153296795	T	C	c.520A>G	p.Arg174Gly	Pathogenic	2:Pathogenic	0.896
X	153296513	T	A	c.766A>T	p.Lys256Ter	Pathogenic	2:Pathogenic	0.997
X	153363060	C	T	c.62+1G>A	-	Pathogenic	1:Benign	0.649
X	153357667	T	A	c.1A>T	p.Met1Leu	Pathogenic	2:Pathogenic	0.645
X	153296815	A	G	c.464T>C	p.Phe155Ser	Pathogenic	2:Pathogenic	0.972
X	153296099	C	A	c.1180G>T	p.Glu394Ter	Pathogenic	2:Pathogenic	0.997
X	153295916	C	A	c.1363G>T	p.Glu455Ter	Pathogenic	2:Pathogenic	0.992
X	153297737	G	C	c.298C>G	p.Leu100Val	Pathogenic	2:Pathogenic	0.979
X	153296605	G	A	c.674C>T	p.Pro225Leu	Pathogenic	2:Pathogenic	0.974
X	153296315	G	A	c.964C>T	p.Pro322Ser	Pathogenic	2:Pathogenic	0.547
X	153296811	G	C	c.468C>G	p.Asp156Glu	Pathogenic	2:Pathogenic	0.992
X	153296549	G	A	c.730C>T	p.Gln244Ter	Pathogenic	2:Pathogenic	0.998
X	153296264	A	G	c.1015T>C	p.Cys339Arg	Uncertain significance	1:Benign	0.974
X	153296249	G	A	c.1030C>T	p.Arg344Trp	Uncertain significance	2:Pathogenic	0.783
X	153296146	G	C	c.1133C>G	p.Ala378Gly	Uncertain significance	1:Benign	0.913
X	153296117	G	A	c.1162C>T	p.Pro388Ser	Uncertain significance	1:Benign	0.976
X	153296116	G	A	c.1163C>T	p.Pro388Leu	Uncertain significance	1:Benign	0.963
X	153296050	C	T	c.1229G>A	p.Ser410Asn	Uncertain significance	1:Benign	0.958
X	153295939	G	A	c.1340C>T	p.Ala447Val	Uncertain significance	1:Benign	0.743
X	153295818	T	G	c.1461A>C	p.Ter487Cys	Uncertain significance	1:Benign	0.744
X	153297811	G	A	c.224C>T	p.Pro75Leu	Uncertain significance	2:Pathogenic	0.807
X	153297778	G	C	c.257C>G	p.Ser86Cys	Uncertain significance	2:Pathogenic	0.745
X	153297758	G	A	c.277C>T	p.Pro93Ser	Uncertain significance	2:Pathogenic	0.775
X	153297746	C	A	c.289G>T	p.Asp97Tyr	Uncertain significance	2:Pathogenic	0.796
X	153298007	C	G	c.28G>C	p.Glu10Gln	Uncertain significance	2:Pathogenic	0.751
X	153297744	G	T	c.291C>A	p.Asp97Glu	Uncertain significance	2:Pathogenic	0.803
X	153297736	A	C	c.299T>G	p.Leu100Arg	Uncertain significance	2:Pathogenic	0.757
X	153297727	C	T	c.308G>A	p.Gly103Asp	Uncertain significance	2:Pathogenic	0.787
X	153297725	A	G	c.310T>C	p.Trp104Arg	Uncertain significance	2:Pathogenic	0.733
X	153297719	G	C	c.316C>G	p.Arg106Gly	Uncertain significance	2:Pathogenic	0.764
X	153297718	C	A	c.317G>T	p.Arg106Leu	Uncertain significance	2:Pathogenic	0.875
X	153297712	A	T	c.323T>A	p.Leu108His	Uncertain significance	2:Pathogenic	0.747
X	153297704	T	C	c.331A>G	p.Arg111Gly	Uncertain significance	2:Pathogenic	0.807
X	153297694	C	G	c.341G>C	p.Gly114Ala	Uncertain significance	2:Pathogenic	0.745
X	153297677	A	C	c.358T>G	p.Tyr120Asp	Uncertain significance	2:Pathogenic	0.733
X	153297663	C	G	c.372G>C	p.Leu124Phe	Uncertain significance	1:Benign	0.719
X	153297663	C	A	c.372G>T	p.Leu124Phe	Uncertain significance	1:Benign	0.66
X	153296896	T	G	c.383A>C	p.Gln128Pro	Uncertain significance	2:Pathogenic	0.575
X	153296893	C	A	c.386G>T	p.Gly129Val	Uncertain significance	2:Pathogenic	0.709
X	153296887	G	T	c.392C>A	p.Ala131Asp	Uncertain significance	2:Pathogenic	0.751
X	153296882	G	C	c.397C>G	p.Arg133Gly	Uncertain significance	2:Pathogenic	0.817
X	153296881	C	A	c.398G>T	p.Arg133Leu	Uncertain significance	2:Pathogenic	0.824
X	153296879	A	G	c.400T>C	p.Ser134Pro	Uncertain significance	2:Pathogenic	0.768
X	153296866	A	G	c.413T>C	p.Leu138Ser	Uncertain significance	2:Pathogenic	0.786
X	153296857	T	C	c.422A>G	p.Tyr141Cys	Uncertain significance	2:Pathogenic	0.613
X	153296816	A	T	c.463T>A	p.Phe155Ile	Uncertain significance	2:Pathogenic	0.786
X	153296815	A	C	c.464T>G	p.Phe155Cys	Uncertain significance	2:Pathogenic	0.783
X	153296812	T	G	c.467A>C	p.Asp156Ala	Uncertain significance	2:Pathogenic	0.771
X	153296812	T	C	c.467A>G	p.Asp156Gly	Uncertain significance	2:Pathogenic	0.786
X	153296810	A	T	c.469T>A	p.Phe157Ile	Uncertain significance	2:Pathogenic	0.747
X	153296808	G	C	c.471C>G	p.Phe157Leu	Uncertain significance	2:Pathogenic	0.76
X	153296798	C	A	c.481G>T	p.Gly161Trp	Uncertain significance	2:Pathogenic	0.799
X	153296797	C	T	c.482G>A	p.Gly161Glu	Uncertain significance	2:Pathogenic	0.76
X	153296797	C	A	c.482G>T	p.Gly161Val	Uncertain significance	2:Pathogenic	0.764
X	153296762	G	C	c.517C>G	p.Pro173Ala	Uncertain significance	1:Benign	0.75
X	153296761	G	C	c.518C>G	p.Pro173Arg	Uncertain significance	2:Pathogenic	0.549
X	153296662	C	G	c.617G>C	p.Gly206Ala	Uncertain significance	2:Pathogenic	0.783
X	153296650	T	A	c.629A>T	p.Lys210Ile	Uncertain significance	2:Pathogenic	0.762
X	153296443	G	A	c.836C>T	p.Ala279Val	Uncertain significance	1:Benign	0.962
X	153296408	A	C	c.871T>G	p.Ser291Ala	Uncertain significance	1:Benign	0.891
X	153296375	G	T	c.904C>A	p.Pro302Thr	Uncertain significance	2:Pathogenic	0.702
X	153296375	G	C	c.904C>G	p.Pro302Ala	Uncertain significance	1:Benign	0.648
X	153296375	G	A	c.904C>T	p.Pro302Ser	Uncertain significance	2:Pathogenic	0.803
X	153296374	G	T	c.905C>A	p.Pro302His	Uncertain significance	2:Pathogenic	0.783
X	153296371	A	C	c.908T>G	p.Ile303Ser	Uncertain significance	2:Pathogenic	0.771
X	153296369	T	C	c.910A>G	p.Lys304Glu	Uncertain significance	2:Pathogenic	0.783
X	153296366	T	C	c.913A>G	p.Lys305Glu	Uncertain significance	2:Pathogenic	0.783
X	153296365	T	C	c.914A>G	p.Lys305Arg	Uncertain significance	2:Pathogenic	0.702
X	153296326	T	G	c.953A>C	p.Glu318Ala	Uncertain significance	1:Benign	0.75
X	153296315	G	C	c.964C>G	p.Pro322Ala	Uncertain significance	1:Benign	0.804
X	153296297	G	C	c.982C>G	p.Leu328Val	Uncertain significance	1:Benign	0.929
X	153297656	A	C	c.377+2T>G	-	Uncertain significance	1:Benign	0.683
X	153296024	G	A	c.1255C>T	p.Pro419Ser	Uncertain significance	1:Benign	0.883
X	153296773	T	C	c.506A>G	p.Glu169Gly	Uncertain significance	2:Pathogenic	0.803
X	153296214	G	T	c.1065C>A	p.Ser355Arg	Uncertain significance	1:Benign	0.828
X	153296249	G	C	c.1030C>G	p.Arg344Gly	Uncertain significance	1:Benign	0.75
X	153296630	G	A	c.649C>T	p.Pro217Ser	Uncertain significance	1:Benign	0.838
X	153295838	C	T	c.1441G>A	p.Val481Met	Uncertain significance	1:Benign	0.66
X	153296370	G	C	c.909C>G	p.Ile303Met	Uncertain significance	1:Benign	0.719
X	153296601	A	C	c.678T>G	p.Phe226Leu	Uncertain significance	1:Benign	0.969
X	153296131	A	G	c.1148T>C	p.Leu383Pro	Uncertain significance	1:Benign	0.974
