# Supplementary material for: Evaluation of performance of leading algorithms for variant pathogenicity predictions and designing a combinatory predictor method: application to Rett syndrome variants
Source: PeerJ. 2019 Nov 27;7:e8106. doi: 10.7717/peerj.8106 (PMC6884988; doi:10.7717/peerj.8106)
Supplement: Supplemental Information 2 [file peerj-07-8106-s002.csv]

Polyphen2	LRT	MetaSVM	VEST3	PROVEAN	REVEL	Eigen	CADD	Clinsign
0.986	0.000004	-1.2032	0.36	-3.83	0.233	5.2862	25.9	Benign
0.037	0.001553	-1.1026	0.08	-0.26	0.19	0.9993	11.95	Benign
?	?	-1.0378	?	?	0.003	0.1144	8.307	Benign
0.84	?	-0.302	0.238	-0.14	0.201	2.3816	12.67	Benign
0	0.144421	-0.9196	0.43	2.83	0.15	0.2249	12.95	Benign
0.556	0.002289	-1.0376	0.265	-0.35	0.069	1.4087	14.3	Benign
0.002	0.499484	-1.0497	0.045	-0.12	0.12	0.2789	0.423	Benign
0.012	0.37368	-0.941	0.034	-4.13	0.119	0.4717	11.48	Benign
0.001	?	-1.0329	?	0.09	0.241	0.026	10.4	Benign
0.048	0.651124	-0.336	0.032	-0.04	0.046	1.0091	18.41	Benign
0.039	?	-0.336	0.124	0.38	0.152	1.0091	18.41	Benign
0.044	0.01263	-0.7545	0.174	-0.16	0.122	0.2271	16.94	Benign
0.004	0.120256	-0.9738	0.08	1.69	0.187	0.37	8.375	Benign
?	?	-1.0243	?	?	0.08	1.9208	7.754	Benign
0.001	0.915237	-1.0204	0.069	-0.42	0.057	0.7216	12.55	Benign
0.018	0.226491	-1.0907	0.237	-0.15	0.089	0.2541	14.62	Benign
0	0.076183	-0.9073	0.193	3.07	0.043	0.2884	0.017	Benign
0.374	0.000552	-0.1793	0.443	-1.13	0.403	2.3453	14.19	Benign
0.001	0.053673	-0.9975	0.079	-1.8	0.085	0.7318	22.1	Benign
0.021	0.00373	-0.7068	0.034	0.36	0.168	1.1632	11.22	Benign
?	?	?	?	?	?	0.4754	9.975	Benign
0.003	0.00948	-1.0641	0.095	-2.49	0.026	0.4319	12.9	Benign
0.18	0.038471	-0.9333	0.09	-1.03	0.043	1.0188	6.039	Benign
0	0.000005	-0.9665	0.351	3.68	0.173	0.4262	9.328	Benign
0.004	0.005156	-0.9547	0.077	0.11	0.232	0.1251	0.002	Benign
0.014	0.00005	-0.1683	0.238	0.92	0.418	1.3728	16.97	Benign
0.021	0.030598	-0.9238	0.012	-0.94	0.057	1.8495	20.7	Benign
0	0.242891	-0.9599	0.087	-0.64	0.2	0.297	12.71	Benign
0	0.000005	-0.8051	0.157	6.08	0.318	0.8153	22	Benign
0.715	0.000001	0.9694	0.527	-5.26	0.604	5.0983	26.7	Benign
0	0.025162	-0.9393	0.011	0.86	0.086	0.148	0.002	Benign
0.002	0.859048	0.4939	0.038	-0.06	0.179	0.2029	0.003	Benign
?	?	?	?	?	?	0.7799	5.311	Benign
0.862	0.00003	0.6515	0.246	-2.87	0.357	6.1573	29.8	Benign
?	?	-1.0949	?	?	0.103	0.1001	12.54	Benign
?	?	-0.6296	?	?	0.134	3.7405	13.32	Benign
0.164	0.071087	-1.0973	0.282	-1.31	0.103	1.2096	21.6	Benign
0.994	0.00002	-0.8055	0.244	-5.33	0.216	3.3899	23.9	Benign
0.983	0.566379	-0.9983	0.063	-0.61	0.203	1.638	6.204	Benign
0.936	0.001452	-1.0447	0.165	-2.11	0.357	6.488	25.5	Benign
0.01	0.000326	-0.9342	0.121	2.65	0.191	0.5189	8.336	Benign
0.994	?	-0.8694	0.11	-1.75	0.205	5.9455	27.7	Benign
0	0	-0.8875	0.068	1.25	0.243	0.9486	23.2	Benign
0.299	0	-0.9155	0.226	-7.11	0.281	4.4214	34	Benign
0.466	0.631142	-0.9993	0.111	1.9	0.302	3.4551	19.42	Benign
0.043	0.617282	-0.9642	0.078	-0.66	0.274	0.6881	5.091	Benign
?	?	-1.009	?	?	0.01	0.6539	10.03	Benign
0.198	0.159422	-1.009	0.196	-0.3	0.316	0.6539	10.03	Benign
0.031	0.019795	-1.0582	0.126	-2.3	0.046	2.1323	25	Benign
0	0.151678	-1.0016	0.035	1.42	0.092	0.2576	1.212	Benign
0	0.917001	-0.919	0.064	-0.33	0.017	0.0249	0.002	Benign
0	0.000427	-0.97	0.156	2.31	0.086	0.2602	2.889	Benign
0.001	0.924686	-0.937	0.04	-0.48	0.136	0.055	0.002	Benign
0	0.000293	-1.0963	0.091	2.48	0.143	1.0994	13.2	Benign
0.907	0.000355	-0.6005	0.385	-3.95	0.274	4.8137	27.1	Benign
0.016	0.588593	-0.9835	0.074	-1.31	0.114	1.3392	16.28	Benign
0.299	0.157149	-1.0276	0.056	-1.6	0.107	1.836	22.2	Benign
0.339	0.094708	-0.8397	0.388	-2.81	0.307	3.1647	19.91	Benign
0.475	0.955901	-0.917	0.076	0	0.177	0.6332	14.9	Benign
0.001	0.681154	-0.9608	0.016	0.62	0.084	0.068	2.856	Benign
0.01	0.904489	-1.0199	0.05	0.09	0.167	0.0027	0.002	Benign
0.164	0.001155	-0.8219	0.464	-2.62	0.251	2.4708	21.9	Benign
0.21	0.000017	-1.0793	0.554	-3.87	0.34	3.5983	23.5	Benign
0.536	0.000002	-1.0168	0.336	-1.87	0.157	1.9665	16.28	Benign
0.006	0.081226	-1.0616	0.355	-0.06	0.221	0.3729	3.196	Benign
0	0.040408	-0.8873	0.023	0.68	0.063	0.2934	8.997	Benign
0.999	0.000018	-0.963	0.969	-5.56	0.449	10.2691	31	Benign
0.008	0.001538	-1.1284	0.448	-4.24	0.092	2.3494	23.4	Benign
0.004	0.001365	-1.0545	0.052	-0.64	0.025	0.0005	0.006	Benign
0.002	0.116724	-0.6502	0.711	-0.88	0.419	1.2072	17.05	Benign
0.016	?	-1.1229	0.073	-1.09	0.161	0.1596	0.062	Benign
0.003	?	-0.9723	0.205	-2.29	0.181	0.2034	11.48	Benign
0.15	?	-1.1461	0.216	-3.21	0.218	1.2304	13.04	Benign
0.004	?	-1.1159	0.024	0.32	0.144	0.0744	0.002	Benign
0.002	?	-1.032	0.066	1.23	0.013	0.0943	0.01	Benign
0.033	?	-1.034	0.192	-0.07	0.255	1.3453	13.92	Benign
0.109	0.326861	-1.0888	0.155	0.43	0.101	0.6888	10.83	Benign
0.983	0.003446	-0.2921	0.515	-3.29	0.733	6.3142	29.9	Benign
0.003	0.000014	-0.5584	0.181	-0.81	0.333	1.8892	23.3	Benign
0.001	0.140105	-0.9317	0.043	0.33	0.037	0.8073	7.694	Benign
0.26	0.003782	-1.1389	0.538	-0.29	0.198	2.5482	20.8	Benign
0.009	0.000149	-0.9286	0.218	-0.33	0.058	1.6636	9.186	Benign
0	0.063361	-0.9156	0.013	0.46	0.042	0.4253	8.543	Benign
0.068	0.088436	-0.9333	0.104	-0.25	0.097	1.8792	15.48	Benign
0.417	0.000815	-1.073	0.386	-0.42	0.17	0.3755	16.4	Benign
0.384	0.000293	-0.9979	0.122	0.23	0.086	3.8166	21.7	Benign
0.676	0.005601	-1.0193	0.46	-3.01	0.207	5.65	23.9	Benign
1	0	-0.9351	0.56	-4.63	0.439	6.6731	31	Benign
0.996	0.000433	-0.5847	0.29	-2.56	0.219	3.9257	27.7	Benign
0.001	0.058552	-0.9271	0.026	-0.03	0.011	0.1589	0.255	Benign
0.019	0	-1.0611	0.801	-1	0.129	2.3067	8.996	Benign
0	0.728419	-1.0358	0.017	-0.32	0.098	0.3668	0.003	Benign
?	?	-1.0358	?	4	0.073	0.3668	0.003	Benign
0.023	0.002048	-1.0526	0.111	0.17	0.017	0.9723	23.5	Benign
0.961	0.000039	-0.8125	0.2	-0.78	0.146	0.3802	22.4	Benign
0.008	0.007455	-1.0063	0.023	0.41	0.096	0.5034	11.53	Benign
?	?	-1.0468	0.438	1.41	0.141	1.8958	13.02	Benign
0.252	0.165177	-0.8864	0.12	-0.58	0.174	2.1272	23.8	Benign
0	0.004161	-0.9532	0.058	0.31	0.206	0.7261	8.674	Benign
0.002	?	-1.0829	0.437	-1.13	0.186	0.8697	21.8	Benign
0.017	0.734495	-0.97	0.114	-0.26	0.056	0.5988	8.909	Benign
0.96	0.004113	-1.1291	0.331	-1.73	0.086	4.844	28.8	Benign
0	0.164757	-0.9502	0.067	1.59	0.079	0.5113	13.37	Benign
0	0	-0.957	0.138	3.97	0.111	0.7823	13.94	Benign
0	0.001593	-1.0705	0.105	2.73	0.146	1.0634	4.782	Benign
0.006	0.561603	-1.0637	0.236	-0.03	0.25	0.418	0.03	Benign
?	?	-1.0637	?	?	0.066	0.418	0.03	Benign
?	?	-1.0556	?	?	0.086	0.1127	11.19	Benign
0	?	-1.05	0.013	0.62	0.047	0.5718	10.16	Benign
0.046	0.000029	-0.752	0.057	-0.23	0.353	2.6139	14.45	Benign
0	0.686376	-1.04	0.088	1.92	0.137	0.0101	0.028	Benign
0.916	0	-0.3299	0.124	-1.61	0.122	3.0269	14.25	Benign
0	0.447163	-0.9509	0.131	-0.06	0.114	0.023	0.001	Benign
0.317	0.253939	-1.099	0.289	-1.74	0.28	1.1475	23.8	Benign
0.1	0.279224	-1.0932	0.068	-3.5	0.206	1.7994	22.8	Benign
0.004	0.015928	-0.9995	0.398	1.49	0.169	0.2738	0.197	Benign
0.425	0.134996	-0.7206	0.644	-1.58	0.442	1.4917	21.3	Benign
0.013	0.003399	-0.9045	0.044	-1.45	0.132	0.6624	1.445	Benign
0.002	0.000003	-1.0167	0.194	0.63	0.082	0.9839	12.95	Benign
0.268	0	-0.3397	0.567	-3.01	0.367	2.7919	14.29	Benign
?	0.432569	-1.0548	?	-0.37	0.015	1.1811	13.89	Benign
?	?	-1.0742	0.023	0	0.133	0.3669	7.977	Benign
0.033	0.170143	-0.9496	0.018	-0.12	0.176	0.4578	14.34	Benign
0	0.91597	-1.0555	0.08	-0.11	0.032	0.0886	0.015	Benign
0.039	0.002079	-0.4317	0.062	-0.62	0.201	1.4986	0.038	Benign
0.294	0.055677	-0.7498	0.193	-1.35	0.108	2.3287	24.3	Benign
0	0.018744	-1.0017	0.664	0.98	0.513	1.0282	10.25	Benign
?	?	-1.0017	?	?	0.154	1.0282	10.25	Benign
?	?	-0.9784	?	?	0.02	2.1517	16.01	Benign
?	?	?	?	?	?	0.4145	9.748	Benign
0.029	0.000081	-1.0752	0.126	-0.23	0.036	1.9243	18.68	Benign
0.141	0.019549	-1.0477	0.042	-2.88	0.159	1.7102	21.7	Benign
0.019	0.141547	-1.0441	0.023	-0.55	0.037	0.2501	0.051	Benign
?	?	-0.9786	?	?	0.02	1.0031	2.492	Benign
0.045	?	-0.9173	0.386	-1.79	0.145	1.9078	23.7	Benign
0.034	0.026252	-0.9698	0.221	-0.46	0.203	0.3088	23.5	Benign
?	?	?	?	?	?	9.3862	23.8	Benign
?	?	-0.935	0.403	-0.15	0.333	9.3862	23.8	Benign
0.001	0.018067	-0.9454	0.045	0.75	0.116	0.1876	0.39	Benign
?	?	-1.0887	?	0.47	0.137	1.5172	7.285	Benign
?	?	-1.0534	?	?	0.062	0.4669	9.61	Benign
0	0.749901	-0.9781	0.039	1.28	0.118	0.254	0.004	Benign
0	0.027481	-0.9524	0.158	0.69	0.117	0.2084	0.007	Benign
0.008	0.174867	-1.0066	0.099	-0.07	0.267	0.2391	12.21	Benign
0.001	0.977827	-0.9876	0.037	1.85	0.137	0.0828	0.073	Benign
0.014	0.002293	-1.0918	0.063	-0.23	0.156	0.4131	8.171	Benign
0	0.000092	-0.9959	0.022	-0.27	0.185	0.0291	0.001	Benign
0.003	0.000184	-0.9635	0.109	-2.43	0.186	0.8646	23.4	Benign
0.03	0.000004	-0.9314	0.05	-0.24	0.212	0.1815	1.138	Benign
?	?	-0.8818	?	0.43	0.31	0.0825	0.007	Benign
0	0.000387	-0.927	0.029	3.96	0.225	0.6989	8.786	Benign
0	0.000153	-0.9527	0.057	5.93	0.048	0.8737	0.755	Benign
0.001	0.001753	-0.9449	0.097	1.91	0.24	0.9644	11.26	Benign
0.014	0	-0.9207	0.208	-0.43	0.134	1.5872	12.88	Benign
0.309	0.001811	-0.935	0.292	-1.8	0.194	3.6689	20.3	Benign
0.006	0.484634	-1.0174	0.078	-1.67	0.054	0.3609	4.92	Benign
0.078	0	-0.7525	0.542	-0.94	0.343	1.5657	12.89	Benign
0.999	0	-0.1752	0.443	-5.55	0.391	7.923	26.5	Benign
0.001	?	-1.0303	0.083	2.13	0.15	0.4171	0.094	Benign
0.002	0.880464	-0.9765	0.038	-0.3	0.198	0.0097	0.001	Benign
0	0.000018	-0.9089	0.037	6.13	0.161	0.3882	5.253	Benign
0.001	0.000378	-1.05	0.168	0.95	0.037	1.3251	18.56	Benign
0	0.000008	-0.9475	0.048	0.92	0.267	1.0831	10.95	Benign
0	0	-0.9067	0.022	1.15	0.323	0.8043	4.219	Benign
0.011	0.000516	-0.9904	0.333	-1.48	0.086	1.5182	11.74	Benign
0.188	0.000004	-1.0999	0.725	-3	0.208	3.7751	24.8	Benign
0.809	0.000258	-0.7294	0.336	-1.01	0.154	3.2272	22.4	Benign
0	0.520473	-0.9392	0.023	0.42	0.144	0.0536	0.002	Benign
0.914	0.308702	-1.053	0.302	-1.59	0.24	3.7846	22.9	Benign
?	?	-0.9659	?	?	0.02	0.5814	2.154	Benign
0.038	?	-1.0555	0.205	-0.5	0.025	0.8323	13.22	Benign
0.334	0.327405	-1.1037	0.212	-2.05	0.034	2.7886	22.5	Benign
0.002	0.136252	-1.0478	0.112	1.21	0.032	0.8558	15.44	Benign
0.016	0.372461	-0.9551	0.189	-1.35	0.078	1.2622	11.36	Benign
0.003	0	-0.6851	0.239	-0.12	0.281	2.0566	11.96	Benign
0.012	0.002172	-0.8054	0.064	-0.2	0.243	0.6486	9.951	Benign
0.139	0.003589	-1.0813	0.019	-0.93	0.087	1.1964	11.04	Benign
0.004	0.005511	-1.1128	0.215	-1.06	0.141	0.8398	22.6	Benign
0.291	0.002281	-0.4536	0.226	-3.85	0.451	4.9043	21.3	Benign
0	?	-1.0208	0.071	-0.4	0.023	0.0816	2.761	Benign
0.005	?	-1.0541	0.036	-0.07	0.168	0.1899	3.753	Benign
?	?	-0.9497	?	-1.16	0.02	1.2885	8.793	Benign
?	?	-0.9497	?	-0.03	0.044	1.2885	8.793	Benign
?	0	-0.9214	?	-0.14	0.065	2.2809	0.006	Benign
0.002	0.572722	-1.0023	0.246	1.45	0.088	0.4316	18.52	Benign
0.83	0.000365	-1.0256	0.171	-1.91	0.083	2.9795	22.7	Benign
0.004	0.020307	-1.0444	0.047	-0.47	0.034	0.4733	0.213	Benign
0.364	0.007689	-1.0253	0.265	-1.14	0.357	3.5071	5.736	Benign
0	0.038971	-1.0903	0.073	0.45	0.051	0.4489	0.107	Benign
0	0.000228	-0.9682	0.088	1.24	0.104	0.722	4.198	Benign
0.341	0	-0.8847	0.754	-1.38	0.215	3.4709	24.7	Benign
0.998	0.000003	-0.6134	0.548	-1.51	0.223	5.9275	25.1	Benign
0	0.023396	-0.9149	0.079	2.86	0.215	0.1611	0.527	Benign
0.556	0.034391	-1.0011	0.545	-1.12	0.328	2.4158	27.6	Benign
?	?	?	?	?	?	0.2412	7.554	Benign
0.234	0.330896	-0.723	0.231	-0.52	0.269	1.3095	9.368	Benign
0.001	0	-0.5096	0.122	-0.01	0.301	2.1263	23.2	Benign
?	?	-0.7938	?	?	0.068	2.3629	12.07	Benign
0	0	0.5366	0.776	-0.2	0.53	1.7436	23	Benign
0.299	0.0019	-0.9864	0.755	-0.91	0.142	3.3258	26.2	Benign
0.047	0.000599	-1.1988	0.491	-0.86	0.471	1.9745	25.6	Benign
0.147	0.000014	-1.0973	0.098	-0.61	0.352	1.8214	15.32	Benign
0.001	?	-1.0274	?	0.69	0.053	0.0223	0.078	Benign
0.177	0.002059	-0.9995	0.215	-1.29	0.093	1.7929	25	Benign
0.001	0.015829	-0.9152	0.101	-0.89	0.038	0.0302	0.002	Benign
0.09	0.000803	-1.0985	0.172	-3.34	0.067	3.116	23.4	Benign
0.347	0	-1.1563	0.514	-3.6	0.191	4.5256	23	Benign
0.027	0.000009	-0.9129	0.267	-0.36	0.081	1.8555	18.57	Benign
0.047	0.000152	-0.9109	0.397	0.11	0.204	1.618	11.47	Benign
0.718	0.000011	0.0669	0.558	-4.04	0.829	6.6575	23.7	Benign
0.001	0.000044	-0.8292	0.391	0.08	0.275	1.1912	2.639	Benign
0.998	0.000001	-1.7935	0.677	-0.66	0.575	5.7588	16.99	Benign
0.953	0	-0.3814	0.09	-0.96	0.327	4.8349	23.5	Benign
0.012	0.000037	-1.0749	0.213	0.21	0.084	2.9678	15	Benign
?	?	-1.0749	?	-1.71	0.135	2.9678	15	Benign
?	?	-0.9462	?	?	0.295	3.0209	3.158	Benign
0.197	0.000004	-0.9541	0.579	-1.47	0.139	4.1195	21.2	Benign
0.222	0.029718	-0.7893	0.459	-1.17	0.075	1.6824	24.2	Benign
0.028	0.000515	-0.7612	0.341	-1.32	0.089	0.4249	0.506	Benign
0	0.452473	-0.9199	0.189	-0.58	0.043	0.0708	0.001	Benign
0.988	0.000144	-1.0943	0.942	-1.26	0.324	7.6763	23.8	Benign
0.998	0.000009	-1.126	0.814	-2.02	0.226	5.6728	27	Benign
0.628	0.394885	-0.8732	0.516	-1.15	0.086	1.2764	0.118	Benign
0.002	0.263616	-0.9007	0.693	-0.74	0.254	0.1234	10.66	Benign
?	0.53892	-0.9508	0.193	-0.6	0.041	0.9021	0.009	Benign
0.025	0.014018	-0.891	0.882	-1.71	0.211	1.1968	23.4	Benign
0.97	0.185597	-0.8725	0.891	-1.15	0.228	2.6574	23.4	Benign
0.014	0.546065	-0.9155	0.555	-0.33	0.225	0.1265	0.084	Benign
0.82	0.04774	-0.9834	0.671	-1.01	0.129	2.5369	11.51	Benign
0.034	0.150642	-0.8764	0.662	-0.38	0.191	1.2331	14.36	Benign
0.862	0.015925	-0.9882	0.884	-2.35	0.212	2.1226	23.1	Benign
0.905	0.309467	-0.8948	0.887	-1.23	0.252	3.3941	21.8	Benign
0.092	0.014488	-1.0011	0.73	-1.18	0.165	2.2778	18.77	Benign
0.086	0.777347	-0.9245	0.582	-1.07	0.161	0.8017	13.22	Benign
0.125	0.518577	-0.8896	0.595	-1.3	0.15	1.1768	10.78	Benign
0	0.716624	-0.9239	0.422	1.09	0.202	0.0178	0.001	Benign
0.359	0.110027	-0.919	0.532	-2.05	0.289	1.0261	22	Benign
0.001	0.803773	-1.017	0.326	-0.11	0.06	0.4033	0.057	Benign
0.024	0.694847	-1.0336	0.388	-1.8	0.108	0.2312	9.494	Benign
0.23	0.494188	-1.0228	0.526	-6.11	0.147	1.1186	11.32	Benign
0	0.082013	-1.0039	0.154	2.13	0.04	0.1195	0.002	Benign
0.017	0.019714	-1.0347	0.772	-1.73	0.231	0.7142	6.501	Benign
0.823	0.053998	-0.9794	0.725	-6.13	0.128	4.3537	23.6	Benign
0.334	0.054373	-0.8574	0.732	-4.89	0.18	2.2105	13.65	Benign
0.153	0.00879	-0.72	0.63	-3.11	0.205	2.2305	25.3	Benign
0.029	0.905585	-0.9303	0.603	-0.48	0.237	0.1396	0.016	Benign
0.602	0.184831	-0.6107	0.442	-3.61	0.44	2.4849	17.81	Benign
0.254	0.910805	-0.895	0.76	-5.63	0.164	1.4483	19.64	Benign
0.024	0.005959	-0.9222	0.727	-8.21	0.209	0.7083	6.059	Benign
0.012	0.956824	-0.9317	0.413	-0.91	0.1	0.9806	10.05	Benign
0.118	0.439464	-0.9223	0.742	-3.44	0.165	1.0549	10.39	Benign
0.118	0.102297	-0.8139	0.806	-1.95	0.217	0.5162	21.4	Benign
0.002	0.155951	-0.8352	0.392	-1.07	0.114	0.466	4.816	Benign
0	0.038353	-0.8898	0.33	2.71	0.059	0.0117	0.001	Benign
0.015	0.058325	-0.869	0.561	-1.99	0.184	1.0338	11.8	Benign
0.001	0.13591	-0.9098	0.379	3.35	0.044	0.0599	0.002	Benign
0.011	0.593777	-0.9105	0.625	-6.6	0.152	1.0488	12.68	Benign
1	0.000002	1.0401	0.874	-6.84	0.913	6.4329	26.1	Benign
1	0.000002	0.6011	0.908	-7.91	0.895	8.7287	29.2	Benign
0.856	0.001651	-0.384	0.539	-3.66	0.552	3.281	24.1	Benign
0.049	0.187354	-0.9454	0.774	-4.48	0.159	1.0793	9.367	Benign
0.018	0.777635	-0.9335	0.496	-2.6	0.144	0.4174	2.714	Benign
0.007	0.678678	-0.8842	0.545	-4.01	0.235	0.1806	0.201	Benign
0.016	0.145807	-0.9271	0.323	-3.17	0.095	1.0165	9.514	Benign
0.001	0.144459	-0.9771	0.818	0.02	0.401	0.1742	0.009	Benign
0	0.571697	-1.0364	0.309	2.67	0.143	0.194	6.136	Benign
0	0.466255	-0.8714	0.609	-2.77	0.308	0.4254	0.036	Benign
0.003	0.122684	-0.9947	0.378	-0.49	0.174	0.0734	0.001	Benign
0.118	0.958965	-0.915	0.62	-2.92	0.181	0.8827	21.6	Benign
0.725	0.02921	-0.8276	0.653	-4.52	0.114	1.3412	23.4	Benign
0.004	0.971792	-1.034	0.341	-1.8	0.109	0.5139	8.502	Benign
0.042	0.886692	-0.8942	0.871	-0.24	0.205	0.6542	13.2	Benign
0.002	0.019231	-0.9017	0.412	0.11	0.099	0.1437	0.002	Benign
0.383	0.698322	-0.8823	0.723	-1.96	0.213	1.9289	17.81	Benign
0	0.249346	-0.9945	0.373	-0.28	0.244	0.0937	0.001	Benign
0.138	0.002203	-0.2661	0.547	-0.27	0.429	3.2762	25.5	Benign
0.042	0.063388	-0.753	0.319	-0.98	0.18	0.3029	10.52	Benign
0	0.211589	-0.8845	0.275	0	0.129	0.0624	0.012	Benign
0.016	0.436893	-0.8868	0.588	-1.95	0.473	0.6387	7.745	Benign
0.003	0.621409	-0.9032	0.406	-1.7	0.155	0.1992	0.01	Benign
?	0.193508	-0.9296	0.128	0.62	0.091	0.9625	0.372	Benign
0.038	0.010572	-0.8981	0.558	-1.25	0.156	0.452	15.22	Benign
0.008	0.326891	-0.9747	0.425	-0.73	0.291	0.1969	8.41	Benign
0.493	0.000124	0.18	0.68	-1.64	0.569	4.5501	31	Benign
0.763	0.000424	-0.3119	0.654	-0.44	0.535	2.7044	13.19	Benign
0.929	0.003106	-0.1149	0.543	-1.31	0.455	1.3836	23.1	Benign
1	0.000003	0.6583	0.937	-1.49	0.856	9.6647	35	Benign
0.103	0.009057	-0.8242	0.784	-1.61	0.317	1.7647	23.4	Benign
0.809	0.003108	-0.788	0.555	-1.12	0.268	4.0142	25.5	Benign
0.999	0	-0.2327	0.727	-1.19	0.399	9.335	29.5	Benign
0.107	0.000314	-0.7404	0.446	-0.83	0.299	1.8263	24.3	Benign
0.92	0.001	0.197	0.568	-2.38	0.617	5.3412	33	Benign
0.132	0.000001	-0.7882	0.534	-0.17	0.385	1.4802	13.44	Benign
0.002	0.0506	-0.9538	0.77	0.39	0.445	0.2583	0.006	Benign
0.039	0.050094	-0.7978	0.783	-1.6	0.552	0.6235	11.72	Benign
0.062	0.301477	-0.9108	0.562	-0.43	0.167	0.7708	6.533	Benign
0	0.022293	-0.9208	0.306	-0.03	0.064	0.0842	0.034	Benign
?	0.596829	?	?	?	?	2.5253	38	Benign
0.998	0	-1.1248	0.856	-1.45	0.349	8.0287	27.9	Benign
0.004	0.038474	-0.932	0.065	-0.09	0.028	0.1421	0.104	Benign
0	0.000976	-0.9646	0.044	2.32	0.126	0.5974	14.53	Benign
0.001	0.565084	-0.9376	0.13	0.09	0.029	0.6908	22.9	Benign
0	0.17317	-0.9229	0.247	2.52	0.073	0.2183	0.074	Benign
0.001	0.000024	-0.9276	0.221	0.33	0.105	0.654	14.64	Benign
?	?	-0.8035	?	0.51	0.09	0.3499	3.515	Benign
0.038	0.05742	-0.9544	0.021	1.28	0.194	0.1728	0.049	Benign
0.03	0	-0.9648	0.214	1.37	0.427	0.7959	17	Benign
0.789	0	-0.9313	0.55	-1.54	0.471	3.1397	22.2	Benign
?	?	-1.0494	0.044	0.38	0.028	1.1544	23.1	Benign
0.982	0	0.42	0.167	-3.77	0.56	2.5042	23.3	Benign
0.001	0.000002	-0.9877	0.054	0.54	0.287	0.6674	4.857	Benign
0.819	0.298701	-0.9029	0.163	-2.14	0.172	3.1241	24.4	Benign
0.144	0.041916	-0.9872	0.148	-2.7	0.073	2.1964	20.3	Benign
0.253	0.000024	-1.098	0.075	-2.03	0.342	0.6127	8.7	Benign
0	0.000003	-0.9146	0.217	4.13	0.369	0.4697	3.981	Benign
0.001	0.918658	-0.9673	0.157	0.21	0.293	0.7103	6.307	Benign
?	0.005067	-0.9829	?	-5.75	0.147	0.4582	16.6	Benign
0.001	0.005067	-0.9829	0.376	2.4	0.299	0.4582	16.6	Benign
0.003	?	-0.1034	0.172	-2.45	0.301	1.594	24.9	Benign
0.03	?	-0.2855	0.221	-2.11	0.398	3.4783	22.6	Benign
0.032	?	-0.748	0.03	-0.55	0.293	0.7979	6.765	Benign
0.979	?	0.9266	0.983	-4.23	0.956	10.2473	26	Benign
0.015	?	-0.2949	0.781	-1.77	0.573	2.0175	24.1	Benign
?	?	-0.9322	?	0.11	0.087	0.4877	12.39	Benign
0.002	0.001171	-0.9322	0.149	1.04	0.232	0.4877	12.39	Benign
0.21	0.060954	-0.9478	0.045	-3.01	0.089	2.9247	22.9	Benign
0.606	?	-1.0989	0.073	-1.83	0.077	2.9586	23.4	Benign
0.187	0.000005	-0.3518	0.797	-3.83	0.52	3.7379	23.4	Benign
0.625	0.005221	-1.0285	0.276	-2.55	0.148	2.9878	14.72	Benign
0.001	0.040212	-1.0975	0.074	-0.62	0.112	0.0596	0.015	Benign
0	0.337102	-0.9832	0.071	1.82	0.08	0.199	0.194	Benign
0.004	0.050988	-1.088	0.078	-1.63	0.081	1.0609	0.939	Benign
0.004	0.063283	-1.0924	0.058	-0.22	0.067	0.3068	0.016	Benign
0.178	0.225126	-1.138	0.113	-1.71	0.059	1.1662	23.3	Benign
0	0.003031	-1.081	0.234	-2.74	0.052	1.8949	19.26	Benign
?	0.003031	?	?	?	?	4.29	37	Benign
0.017	0.326332	-1.0086	0.112	0.27	0.02	0.1186	1.263	Benign
0.001	0.333252	-1.0008	0.008	0.24	0.015	0.0794	0.002	Benign
0	0.001643	-0.9515	0.038	1.58	0.263	0.0649	0.001	Benign
0.345	0.001511	-1.0046	0.483	-2.99	0.506	3.2709	22.9	Benign
0.351	0	-0.9727	0.299	-2.62	0.112	1.8399	22.9	Benign
?	?	-0.9727	?	?	0.033	1.8399	22.9	Benign
?	?	-0.9942	?	?	0.07	0.8933	14.85	Benign
?	?	-1.0602	?	?	0.065	0.5764	17.47	Benign
0.004	0.124831	-1.0126	0.117	-0.45	0.014	0.5108	0.064	Benign
0.098	0.945563	-0.9674	0.078	-3.15	0.092	0.599	14.07	Benign
0.001	0.519086	-0.9638	0.011	-0.01	0.17	0.0058	0.002	Benign
0.971	0	-1.2505	0.359	-1.81	0.125	7.3966	34	Benign
0.005	0	-0.9636	0.204	1.32	0.354	1.0794	14.9	Benign
0.006	0.181694	-0.834	0.195	-0.46	0.12	1.7657	15.76	Benign
0.998	0.000012	0.5558	0.659	-2.26	0.548	8.0666	34	Benign
0.022	0.000773	-0.9029	0.418	-1.27	0.18	1.4481	23.1	Benign
0.654	0.001591	-0.1714	0.461	-0.84	0.322	3.3957	25	Benign
0.02	0.000001	-0.9408	0.142	-2.75	0.299	3.0954	23	Benign
0.049	0.000352	-1.064	0.06	-4.82	0.078	1.5221	16.34	Benign
0	0.116271	-1.011	0.251	1.32	0.078	0.6919	12.24	Benign
0.109	0.000001	-0.2843	0.301	-0.68	0.4	1.8648	19.33	Benign
0.011	0	-1.0711	0.291	-3.9	0.465	2.2578	22.7	Benign
0	0.000577	-0.9608	0.113	3.38	0.086	0.6435	6.486	Benign
?	?	-0.9539	?	?	0.14	0.189	17.13	Benign
?	?	-0.5283	?	?	0.266	1.0219	11.09	Benign
?	?	-0.566	?	?	0.467	3.4337	13.91	Benign
0	0.059914	-0.9148	0.062	0.67	0.231	0.0278	13.21	Benign
0.001	0.945276	-0.9527	0.452	0.25	0.192	0.172	3.045	Benign
0	?	-0.3096	0.038	-0.02	0.311	0.0192	0.001	Benign
0.001	?	-0.2075	0.096	-0.23	0.137	0.2848	8.335	Benign
0.011	?	-0.9727	0.096	-0.76	0.072	0.8352	4.529	Benign
0.001	?	-0.3163	0.124	-0.67	0.234	0.6017	17.45	Benign
0	1	-0.8118	0.093	0.19	0.305	0.0023	0.001	Benign
0.004	0.060131	-0.912	0.011	-0.15	0.047	0.2161	12.42	Benign
0.242	0.000004	-0.9029	0.044	-2.35	0.098	2.2272	22.5	Benign
0	?	-0.9913	0.035	0.69	0.061	0.1105	0.003	Benign
0.015	?	-1.0465	0.043	-4	0.097	1.1262	22.8	Benign
0.09	0.081118	-0.5791	0.317	-0.65	0.358	2.0531	6.335	Benign
0.001	?	-1.0482	0.231	0.46	0.033	0.3151	10.19	Benign
0.037	0.000203	-1.0581	0.13	?	0.058	0.9749	15.46	Benign
0.005	0.171261	-0.7624	0.699	?	0.499	0.8844	12.83	Benign
0.005	0.01146	-0.4276	0.588	-1.82	0.51	0.7465	20.8	Benign
0.015	0.494771	-1.0999	0.073	-0.61	0.091	0.5692	8.946	Benign
0.004	0.048256	-0.936	0.022	0	0.058	0.0691	0.002	Benign
0.008	0.896761	-1.023	0.028	-0.13	0.035	0.0048	0.001	Benign
0.107	0.843829	-1.0739	0.064	-1.06	0.103	0.8099	6.235	Benign
?	?	-0.9511	?	0.26	0.016	0.2223	13.01	Benign
0.001	0.201594	-1.0848	0.042	1.31	0.091	0.143	0.025	Benign
0.004	0.009452	-0.9047	0.307	2.58	0.152	0.0844	4.781	Benign
?	?	-0.947	?	1.73	0.044	0.5861	9.743	Benign
0.002	0.327602	-0.9481	0.018	-2.81	0.028	0.2833	9.446	Benign
0.049	0.005468	-0.5957	0.23	-1.08	0.259	1.9377	1.522	Benign
0	0.314594	-0.9768	0.021	-0.5	0.136	0.7032	10.97	Benign
0.002	0.000031	-0.843	0.705	-0.22	0.412	0.5908	18.06	Benign
0.946	0	-0.1413	0.406	-2.53	0.354	5.4593	24.2	Benign
0.003	0.000408	-1.0349	0.193	0.63	0.202	0.0825	0.002	Benign
0.071	0.000007	-0.769	0.137	-0.7	0.223	1.3364	5.735	Benign
0.05	0.116447	-1.0433	0.168	-0.44	0.142	0.1057	0.499	Benign
0.999	0.000008	-1.2656	0.404	-2.72	0.567	4.828	23.2	Benign
0.013	0.787771	-1.0983	0.215	-0.33	0.032	0.6677	3.419	Benign
0	0	-0.9904	0.043	0.41	0.142	0.734	9.735	Benign
0.001	0.095644	-0.9582	0.066	0.5	0.023	0.5353	6.25	Benign
0.82	0.000015	-0.4705	0.354	-1.99	0.269	4.4584	10.95	Benign
0	0.016575	-1.0063	0.111	-0.3	0.012	0.1771	0.002	Benign
0.003	0.006774	-1.0141	0.05	-0.25	0.169	0.6426	0.227	Benign
0.886	0.067514	-0.3193	0.857	-3.07	0.586	1.7699	13.94	Benign
0.106	0.084609	-0.9877	0.145	-1.29	0.053	0.7754	14.35	Benign
0.417	0.969202	-0.8337	0.118	0.03	0.072	0.5953	0.002	Benign
0.074	0.800996	-0.9705	0.091	-0.71	0.064	0.8079	8.442	Benign
0.973	0.000109	-0.4853	0.799	-2.38	0.339	6.7628	32	Benign
0.003	0.688818	-0.9771	0.646	-0.64	0.29	0.1833	0.459	Benign
0.005	0.877834	-1.0045	0.096	-0.42	0.025	0.1472	1.254	Benign
0.76	0.408144	-0.7755	0.384	-3.85	0.392	5.0371	26.2	Benign
1	0.000113	-0.1458	0.822	-5.36	0.5	10.1945	32	Benign
0.266	0.303477	-0.5484	0.719	-2.59	0.379	3.3792	23.9	Benign
0.21	0.102821	-0.9316	0.054	-0.63	0.087	0.9573	12.53	Benign
0.999	0.001368	0.0646	0.499	-2.49	0.345	5.9858	26.3	Benign
0.015	0.4366	-1.0328	0.201	-0.17	0.06	0.5081	11.8	Benign
1	0.00007	-0.2356	0.153	-2.63	0.374	7.1471	31	Benign
1	0.000325	0.5336	0.918	-2.46	0.739	12.9274	33	Benign
0	0	-0.9483	0.481	4.23	0.258	0.6684	12.26	Benign
0.005	0.0763	-0.9206	0.533	-0.57	0.357	1.3755	12.75	Benign
0.204	0.000569	-0.9754	0.335	-2.81	0.161	2.7982	20.4	Benign
0.773	0	-0.7359	0.189	-4.02	0.411	7.0874	27.2	Benign
0.04	0.000569	-1.0181	0.2	-0.42	0.037	0.2098	0.001	Benign
0.472	0	-0.5229	0.567	-4.06	0.56	5.1186	22.4	Benign
0.003	0.048337	-1.0886	0.102	-0.04	0.218	1.0463	12.46	Benign
?	?	-1.0564	?	-0.85	0.028	1.162	15.28	Benign
0.003	?	-1.0564	?	-1.8	0.041	1.162	15.28	Benign
0.035	0.632346	-1.0307	0.048	-1.55	0.007	0.1962	4.089	Benign
0	?	-1.0537	0.067	1	0.015	0.0498	0.001	Benign
0	?	-0.9936	0.04	0.56	0.031	0.2858	0.003	Benign
0	?	-1.0331	0.043	1.29	0.015	0.0696	0.001	Benign
0.012	?	-0.9735	0.052	-0.08	0.013	0.1365	3.021	Benign
0	?	-1.0202	0.043	3.39	0.073	0.4491	11.71	Benign
0.064	?	-0.9083	0.063	-1.34	0.03	0.188	1.281	Benign
0.001	?	-0.9029	0.101	-0.03	0.026	0.0147	0.004	Benign
0	?	-0.9457	0.059	1.57	0.088	0.3504	0.01	Benign
0.117	?	-0.9636	0.081	-0.82	0.04	0.7857	7.147	Benign
0.029	0.000011	-0.7855	0.071	0.81	0.392	0.3875	0.283	Benign
0	0.250384	-1.0085	0.18	-0.03	0.198	0.0516	3.273	Benign
0	0.309285	-0.957	0.044	1.48	0.261	0.0142	0.069	Benign
0	0.416735	-1.0013	0.339	1.88	0.084	0.0731	0.003	Benign
0.006	0.000341	-0.9554	0.283	-0.5	0.281	0.0568	6.575	Benign
0.001	0.000067	-0.9477	0.078	3.13	0.315	0.8714	11.82	Benign
0.004	0.629221	-1.0088	0.055	0.04	0.155	0.1792	0.001	Benign
0.001	?	-1.022	0.074	-0.3	0.03	2.4225	13.24	Benign
0.019	?	-0.951	0.231	-0.37	0.053	2.3426	22.6	Benign
0.243	0.028173	-1.0215	0.229	-2.56	0.318	4.0173	23.3	Benign
0	0.769471	-1.0023	0.037	0.57	0.041	0.0684	3.133	Benign
0	0.885533	-0.9929	0.093	-0.04	0.024	0.025	0.005	Benign
0	0.424688	-1.0699	0.059	0	0.141	0.0508	0.001	Benign
0.035	0.37872	-0.9014	0.068	-0.85	0.126	0.3157	2.603	Benign
0	0.733603	-0.9187	0.016	0.36	0.136	0.0178	0.001	Benign
0.001	0.013712	-0.9529	0.089	0.22	0.137	0.017	0.001	Benign
0.345	0.000023	-0.6956	0.464	-1.68	0.274	2.2359	19.52	Benign
0	0.443899	-1.0291	0.201	1.16	0.071	0.2551	0.001	Benign
0.997	0.0008	-0.9953	0.175	-2.06	0.079	3.926	22.5	Benign
0.696	0.004764	-0.9751	0.67	-1.33	0.193	3.957	21.4	Benign
0.867	0.054068	-0.4614	0.236	-2.51	0.139	3.3003	5.658	Benign
?	0.011262	-0.9993	?	-0.24	0.031	0.7965	7.67	Benign
0.166	0.000008	-0.2067	0.178	-3.5	0.415	2.9665	23	Benign
0.999	0.000001	-0.1371	0.802	-0.87	0.401	6.5684	23.2	Benign
0.128	0.597366	-0.9025	0.123	-1.24	0.358	2.2292	23.7	Benign
0.462	0.792618	-0.4079	0.71	?	0.509	1.3054	24	Benign
0.004	0.821583	-0.7227	0.594	?	0.548	0.3794	13.64	Benign
?	?	?	?	?	?	0.4566	17.6	Benign
0.035	0.810206	-0.8262	0.836	?	0.445	0.4566	17.6	Benign
0.994	0.002342	0.604	0.927	?	0.683	4.9622	27.7	Benign
0.982	0.445649	-0.5013	0.741	?	0.445	2.0929	23.2	Benign
1	0.000113	-0.0839	0.903	?	0.518	7.1758	27.7	Benign
0.085	0.177981	-0.324	0.721	?	0.569	0.96	18.33	Benign
0.542	0.393832	-0.8141	0.75	?	0.521	0.2299	6.961	Benign
0.09	0.002556	-0.8538	0.681	?	0.426	1.6781	21.2	Benign
0.626	0.002556	-0.0502	0.932	?	0.705	2.951	23.2	Benign
0.999	0.001817	0.4923	0.86	?	0.571	2.7617	22.1	Benign
0.028	0.690629	-0.7495	0.864	?	0.489	0.1197	0.023	Benign
0.01	0.990753	-0.726	0.602	?	0.544	0.2411	1.035	Benign
0.115	0.372123	-1.0796	0.454	?	0.252	0.5761	0.547	Benign
0.997	0.067191	-0.1563	0.951	?	0.554	1.4014	13.49	Benign
0.607	0.109582	-0.2675	0.75	?	0.588	0.251	17.29	Benign
0.056	0.109582	-0.5607	0.444	?	0.285	0.1035	6.256	Benign
0.049	0.055718	-0.6775	0.589	?	0.585	0.2456	11.55	Benign
0.592	0.036602	-0.12	0.759	?	0.516	1.5488	22.3	Benign
0.999	0.001535	-1.0283	0.556	?	0.219	1.5627	23.7	Benign
?	?	-1.0283	?	?	0.05	1.5627	23.7	Benign
?	?	-0.9315	?	?	0.058	1.0629	4.964	Benign
0.995	0.000045	-0.8898	0.63	?	0.234	2.5814	26.8	Benign
?	?	?	?	?	?	2.5814	26.8	Benign
0.023	0.009256	-0.7649	0.545	?	0.389	1.0522	22.2	Benign
0.002	0.133014	-0.6189	0.542	-0.12	0.39	0.413	12.5	Benign
?	?	-0.5188	?	?	0.022	0.3324	4.746	Benign
0.107	0.578514	-0.5188	0.546	-0.61	0.434	0.3324	4.746	Benign
0.071	0.017996	-0.3762	0.711	-0.68	0.527	1.5071	18.95	Benign
?	?	-0.4856	?	?	0.038	0.5788	4.423	Benign
0.164	0.278124	-0.4856	0.63	-0.29	0.55	0.5788	4.423	Benign
0.089	0.204371	-0.8339	0.617	-0.57	0.359	0.9878	22.8	Benign
0.011	0.482855	-0.9727	0.56	-0.03	0.423	0.2223	0.216	Benign
?	?	-0.5722	?	?	0.052	1.0312	16.05	Benign
0.099	0.056591	-0.5722	0.552	-1.17	0.361	1.0312	16.05	Benign
0.935	0.001343	0.5532	0.641	-2.91	0.562	7.2977	33	Benign
0.001	0.386105	-0.9056	0.794	2	0.415	0.0029	0.002	Benign
0.002	0.15179	-1.0241	0.258	0.49	0.067	0.0342	0.001	Benign
0.028	0.955164	-1.0455	0.261	-2.24	0.069	0.4496	0.188	Benign
0.889	0.007555	-0.2075	0.525	-3.69	0.363	2.0262	22.4	Benign
0.263	0.485578	-0.7362	0.511	-1.77	0.412	0.7295	6.071	Benign
0.677	0.063577	-0.0696	0.554	-6.61	0.338	2.4446	22.9	Benign
0.034	0.542052	-0.9328	0.537	-0.28	0.42	0.2294	0.061	Benign
0.831	0.235595	-0.545	0.469	-1.68	0.376	1.7849	12.64	Benign
0.606	0.155009	-1.094	0.252	-5.36	0.227	1.1922	22.2	Benign
0	0.811637	-1.0166	0.509	0.14	0.325	0.0785	12.47	Benign
0.002	0.003123	-0.94	0.602	-0.25	0.452	0.0962	0.016	Benign
0.001	0.003123	-0.9257	0.794	0.01	0.435	0.0007	0.001	Benign
0.102	0.291276	-0.7965	0.555	-0.19	0.34	0.3675	8.001	Benign
0.016	0.000853	-0.9095	0.471	-1.3	0.349	0.0343	0.159	Benign
0	0.00134	-0.9367	0.255	5.84	0.14	0.3578	14.03	Benign
1	0.009571	0.7936	0.933	-6.85	0.847	8.9274	33	Benign
0.876	0.010214	0.1496	0.747	-2.19	0.808	4.8517	25.1	Benign
0.964	0.094829	0.3265	0.831	-3.67	0.815	3.9085	23	Benign
0.969	0.014754	-0.3056	0.636	-6.02	0.407	1.9075	22.4	Benign
0.054	0.118339	-0.8558	0.612	-2.77	0.355	0.7498	19.95	Benign
0.968	0.044598	-0.2815	0.863	-4.76	0.548	2.1355	9.888	Benign
0.108	0.070236	-0.8166	0.364	-2.53	0.237	0.1909	0.005	Benign
0.994	0.004772	-0.0868	0.697	-6.43	0.462	3.0695	23.4	Benign
0.895	0.039919	-0.6542	0.556	-2.86	0.433	0.726	12.81	Benign
0.963	0.088571	-0.1374	0.895	-3.61	0.639	2.4886	23.8	Benign
0.119	0.507467	-0.7706	0.531	-3.31	0.363	0.4676	1.014	Benign
0.033	0.806191	-0.9508	0.265	0.04	0.126	0.6378	12.27	Benign
0.679	0.003644	-0.295	0.567	-1.82	0.487	1.177	1.589	Benign
0.99	0.064196	0.331	0.777	-5.68	0.662	5.2494	23.9	Benign
0.32	0.147967	-0.1701	0.865	-2.84	0.563	1.4665	21.1	Benign
0.992	0.00073	0.6134	0.845	-3.6	0.636	4.6747	25.8	Benign
0.91	0.36251	0.5975	0.484	-3.6	0.361	2.211	21.5	Benign
0.344	0.328678	0.2364	0.82	-3.15	0.658	1.4514	22.2	Benign
0.009	0.181406	-0.5258	0.697	0.75	0.55	0.0112	0.004	Benign
0.009	0.181406	-0.5091	0.786	-3.23	0.57	0.4872	10.72	Benign
0.008	0.067056	-0.6674	0.647	-0.96	0.567	0.0343	0.001	Benign
0.893	0.175324	0.1619	0.516	-3.51	0.371	0.9731	0.001	Benign
0.838	0.040368	0.2615	0.484	-4.11	0.398	3.125	24.8	Benign
0.988	0.016049	-0.8452	0.648	-3.18	0.417	2.6011	18.29	Benign
?	?	-0.8452	?	?	0.305	2.6011	18.29	Benign
0.263	0.240701	-0.3605	0.659	-7.39	0.452	1.5211	7.714	Benign
?	0.240701	-0.3605	?	-6.75	0.294	1.5211	7.714	Benign
?	?	-0.9774	?	?	0.05	1.1302	1.524	Benign
0.06	0.028163	0.1239	0.722	-2.98	0.593	2.3657	23	Benign
0.979	0.000939	0.3424	0.671	-2.88	0.643	5.492	26.8	Benign
?	?	0.3424	?	?	0.692	5.492	26.8	Benign
?	?	-0.9836	?	?	0.029	2.0452	12.92	Benign
?	?	-0.6659	?	?	0.182	3.5065	0.277	Benign
?	?	0.6576	?	?	0.016	1.9184	11.92	Benign
0.996	0.010268	0.6576	0.776	0.09	0.555	1.9184	11.92	Benign
0.058	0.830972	-0.0112	0.759	?	0.584	0.2618	0.391	Benign
?	?	?	?	?	?	11.2652	24.4	Benign
0.209	0.0865	0.1671	0.672	?	0.532	0.6388	11.17	Benign
0.999	0.000041	0.9031	0.768	?	0.776	7.1722	29	Benign
?	?	1.0614	?	?	0.154	5.4223	24.7	Benign
0.999	0.000119	1.0614	0.932	?	0.754	5.4223	24.7	Benign
0.005	0.146502	0.1952	0.666	0.32	0.469	0.8682	0.029	Benign
0.744	0.047381	0.5017	0.69	-0.32	0.519	1.4577	20.8	Benign
0.998	0.686091	-0.2008	0.668	-0.18	0.564	1.4111	16.22	Benign
?	0.686091	-0.2008	?	-0.85	0.167	1.4111	16.22	Benign
0.993	0.000023	-0.7539	0.568	0.22	0.661	1.9386	22.8	Benign
?	?	-0.7539	?	?	0.196	1.9386	22.8	Benign
?	?	0.4855	?	?	0.045	3.6119	24.6	Benign
0.997	0.111526	0.4855	0.838	-0.41	0.632	3.6119	24.6	Benign
0.276	0.384448	-0.062	0.8	-0.9	0.658	1.7135	18.3	Benign
0.645	0.042921	0.6111	0.639	-0.36	0.573	3.0991	23.7	Benign
0	0.081164	-0.9185	0.144	2.03	0.055	0.2796	16.6	Benign
0.98	0	-0.6514	0.086	-2.73	0.507	4.592	29.3	Benign
0.002	0	-0.9628	0.149	2.36	0.078	0.7055	11.99	Benign
0.004	0.033325	-0.4631	0.179	-0.39	0.185	1.0942	16.54	Benign
0.001	0.026343	-0.9417	0.033	-0.26	0.071	0.046	0.002	Benign
0	0	-0.9143	0.052	3.67	0.333	0.4772	12.24	Benign
0	0.491942	-0.9337	0.057	-0.54	0.367	0.2436	0.027	Benign
0.001	0.005554	-0.9365	0.045	0.93	0.162	0.6925	19.67	Benign
0	0.564828	-0.9358	0.015	1.01	0.119	0.1545	0.001	Benign
0	0.208652	-0.9746	0.044	-0.9	0.126	0.9802	0.023	Benign
0	0.052081	-0.9961	0.049	-1.33	0.076	0.0228	0.006	Benign
0.001	0.029793	-0.9981	0.09	-0.18	0.059	0.0266	0.062	Benign
0.918	0.002767	-0.9948	0.212	-1.51	0.153	2.2614	23	Benign
0.642	0.000001	-0.9419	0.081	-2.36	0.118	4.2829	26.1	Benign
0.118	0.182635	-0.9206	0.02	-1.42	0.102	1.2502	23	Benign
0.001	0.024634	-0.9484	0.043	2.82	0.115	0.0847	0.04	Benign
0	0.262909	-0.8924	0.174	1.71	0.183	0.0147	0.001	Benign
0.003	0.508455	-0.9751	0.058	0.01	0.161	0.0696	0.4	Benign
0	0.198071	-1.0617	0.032	-0.26	0.172	0.0513	3.78	Benign
0.595	0.014371	-0.6511	0.08	-1.73	0.228	2.7171	25	Benign
0	0.003096	-0.9661	0.042	1.38	0.112	0.5097	9.708	Benign
0.034	0	-0.9521	0.269	-0.6	0.33	2.3247	20.9	Benign
0	0	-0.9365	0.125	1.77	0.257	0.8252	12.77	Benign
0	0.483913	-1.0386	0.018	-1.35	0.153	0.4537	1.517	Benign
0.135	0.393697	-0.9165	0.238	-3.15	0.103	1.208	6.872	Benign
0.003	0.130721	-1.0931	0.078	-0.74	0.033	0.3069	7.594	Benign
0.186	0.153307	-0.5856	0.169	-1.78	0.127	1.6257	23.3	Benign
0.001	0.042816	-0.8409	0.1	0.12	0.174	0.478	1.822	Benign
0.003	0.002561	-1.0868	0.102	-1.57	0.049	1.663	11.2	Benign
0	0	-0.9297	0.076	3.32	0.349	0.7498	10.65	Benign
0.002	0.613335	-0.9202	0.044	-0.55	0.061	0.2657	0.075	Benign
0.088	0.000181	-1.0204	0.303	-2.6	0.306	2.4738	24.6	Benign
0.28	0.050071	-0.7212	0.445	-1.68	0.396	2.0076	24.4	Benign
0.183	0.000002	0.2967	0.597	-2.5	0.561	2.921	23.6	Benign
0	?	-0.9611	0.148	0.47	0.163	0.1817	0.499	Benign
0	0.411628	-0.9916	0.025	0.59	0.106	0.0108	0.001	Benign
0	0.019056	-1.092	0.032	0.03	0.18	0.0585	0.002	Benign
0.357	0.601501	-1.0147	0.277	-1.04	0.021	0.6054	0.901	Benign
?	?	-0.4292	?	?	0.4	0.0581	11.03	Benign
0.012	0.152116	-1.0999	0.041	-0.82	0.223	0.1867	18.09	Benign
0.023	0.262975	-0.9621	0.072	2.66	0.151	0.0542	0.007	Benign
0.003	0.815893	-1.0639	0.028	0.75	0.101	0.014	0.002	Benign
0.038	0.347306	-0.5009	0.086	-2.02	0.173	0.408	21.7	Benign
0.024	0.004076	-0.4315	0.087	-1.47	0.215	0.514	0.009	Benign
0.207	0.596597	-0.6073	0.132	-1.73	0.279	1.5914	24.3	Benign
0.056	0.00024	-0.4909	0.039	-0.66	0.25	0.5235	19.21	Benign
0.444	0.000371	0.505	0.188	-5.52	0.473	3.2201	24.8	Benign
0.827	0.4103	0.1955	0.244	-1.4	0.366	2.0175	14	Benign
0.092	0.006458	-1.0975	0.213	-2.22	0.162	0.5872	11.66	Benign
0.067	0.80886	-1.0615	0.176	-3.69	0.055	0.5174	23.4	Benign
0.005	0.11158	-1.092	0.019	-0.79	0.035	0.071	2.695	Benign
0	0.581197	-0.9884	0.032	0.04	0.026	0.1271	1.711	Benign
0.003	0.00002	-0.9539	0.015	-0.35	0.055	0.1766	1.345	Benign
0.001	0.00027	-0.9124	0.02	0.23	0.293	0.942	9.927	Benign
0.639	0.042118	-1.0032	0.175	-1.99	0.172	3.1139	21.2	Benign
0	0.000002	-0.9797	0.016	2.44	0.326	0.6244	11.43	Benign
0.006	0.011066	-1.044	0.305	-4.61	0.285	0.6862	23.1	Benign
0	0.171947	-0.9711	0.111	3.4	0.229	0.2219	1.341	Benign
0	0.602237	-1.0088	0.023	0.79	0.036	0.2109	2.769	Benign
0	0.407811	-0.943	0.029	-0.27	0.174	0.662	12.22	Benign
0.001	0.036884	-0.9584	0.044	1.46	0.153	0.1293	0.001	Benign
0.001	0.036731	-0.9464	0.032	0.99	0.249	0.0214	0.025	Benign
0.432	0.776722	-0.9757	0.306	-1.06	0.172	1.3612	20.7	Benign
0.005	0.062693	-1.0298	0.036	-0.56	0.081	0.5586	8.988	Benign
0.001	0.200058	-1.0867	0.075	-0.62	0.205	0.6727	10.56	Benign
0.201	0	-1.0049	0.236	-2.8	0.128	2.753	24	Benign
0.169	0.663052	-1.0974	0.139	-0.27	0.234	1.6494	24.8	Benign
0.18	0.385159	-0.8868	0.094	-0.38	0.028	0.8779	15.6	Benign
0.001	0.646591	-0.952	0.048	-0.37	0.011	0.0214	0.032	Benign
0.449	0.286287	-1.0542	0.017	-0.92	0.097	1.6718	7.357	Benign
0.037	0.000014	-1.0742	0.182	-0.56	0.052	1.7071	22.4	Benign
?	?	-0.8534	?	1.63	0.035	0.8057	11.48	Benign
0.526	0.000173	-1.0357	0.277	-3.17	0.218	2.5883	23.8	Benign
0.123	0	-0.363	0.379	-2.2	0.378	3.0684	23.3	Benign
0.998	0	-0.1228	0.798	-3.38	0.702	7.8603	34	Benign
0	0.119246	-0.9928	0.008	1.32	0.063	0.0221	0.003	Benign
0.003	0.003264	-0.9326	0.046	-0.06	0.088	1.3298	13.96	Benign
0	0.683478	-0.987	0.012	0.37	0.021	0.1849	0.001	Benign
0.004	0	-1.118	0.099	-1.96	0.079	2.2891	13.72	Benign
0.751	0	-1.078	0.318	-1.44	0.149	3.9101	22.8	Benign
0.067	0.002043	-1.0846	0.673	-0.25	0.143	1.7097	22.6	Benign
0.065	0	-1.0668	0.352	-1.33	0.091	2.4217	14.59	Benign
0.041	0	-1.1077	0.084	-0.97	0.102	2.2966	6.397	Benign
0.006	0.953729	-0.9898	0.107	-1.11	0.129	1.5592	15.3	Benign
0.001	0.09636	-0.4301	0.077	-0.21	0.136	0.4807	2.483	Benign
0.003	0.00029	-0.5466	0.19	-1.17	0.229	2.0012	11.07	Benign
0	0.099214	-0.7057	0.182	-0.59	0.21	1.4169	11.53	Benign
0.265	0.000568	-0.0516	0.864	-0.45	0.572	3.713	23.5	Benign
0	0.243007	-0.695	0.454	0.98	0.362	0.1609	0.01	Benign
?	?	-0.241	?	0.3	0.285	4.9989	23.2	Benign
0.868	0	-0.241	0.432	-4.54	0.741	4.9989	23.2	Benign
1	0	1.0593	0.999	-6.29	0.963	15.3531	28.9	Benign
0.34	0.000052	0.0934	0.804	-1.66	0.559	3.9813	22.6	Benign
0.405	0.000934	0.2975	0.648	-3.25	0.683	3.4581	24.3	Benign
0.002	0.000277	-0.5974	0.831	-0.73	0.489	1.23	10.87	Benign
0.004	0.05985	-0.3684	0.791	-1.27	0.513	0.905	11.73	Benign
0.003	0.9024	-1.0974	0.144	0.31	0.163	1.0029	0.281	Benign
0.989	0.000088	-0.3729	0.484	-2.11	0.539	4.8673	24.4	Benign
0.581	0.000177	-0.3029	0.276	-2.22	0.322	2.4438	11.16	Benign
0.065	0.003501	-0.3685	0.279	-1.07	0.155	0.5542	0.005	Benign
0.019	0.865204	-0.987	0.275	-0.41	0.104	0.4837	0.69	Benign
0.001	0.000095	-1.0983	0.335	-1.51	0.204	1.9513	22.7	Benign
0.278	0.032306	-0.8466	0.323	-0.58	0.217	0.7732	14.91	Benign
0.976	0	-0.3367	0.302	-1.01	0.389	3.3526	17.44	Benign
0.999	0	-0.3175	0.443	-1.68	0.394	3.4431	23.5	Benign
0.992	0.014139	-0.989	0.49	-4.26	0.2	6.3541	29.6	Benign
0.003	0.008092	-1.0511	0.043	-1.12	0.007	0.0513	0.001	Benign
0	?	-0.95	0.132	0.93	0.017	0.0626	0.041	Benign
0.996	0.002726	-1.117	0.057	-1.22	0.033	0.809	14.09	Benign
0.002	?	-0.9515	0.111	2.01	0.039	0.0909	0.717	Benign
0.824	0.996567	-1.0734	0.286	-2.12	0.036	2.0601	22.8	Benign
0.996	0.00007	-1.1846	0.352	-2.75	0.193	5.2908	24.9	Benign
0.152	0.270768	-0.883	0.024	-1.05	0.034	0.6581	7.357	Benign
0	0.084015	-0.9567	0.131	1.48	0.064	0.2145	8.915	Benign
0.999	0	0.5703	0.395	-2.61	0.821	8.0226	24.7	Benign
0.001	0.149225	-0.9493	0.254	2.66	0.152	0.2902	0.015	Benign
0	0.058515	-0.9774	0.254	1.67	0.082	0.4321	0.324	Benign
0	0	-0.9502	0.117	0.81	0.138	0.8494	11.15	Benign
0.279	0.000901	-0.9588	0.617	-0.52	0.47	2.6222	19.61	Benign
0	0.454393	-1.0282	0.003	1.9	0.081	0.1572	0.385	Benign
0.997	0	-0.9421	0.286	-1.67	0.123	3.4016	28.6	Benign
0.001	0.001405	-0.9573	0.023	-0.6	0.139	1.5992	8.668	Benign
0.043	0.009272	-0.9571	0.168	-0.2	0.053	0.8634	12.31	Benign
0.001	?	-1.0334	0.698	3.02	0.455	1.4231	23.2	Benign
?	?	-1.0334	?	?	0.035	1.4231	23.2	Benign
?	?	?	?	?	?	1.4231	23.2	Benign
0.002	0.012692	-1.0823	0.456	0.93	0.191	1.0294	12.81	Benign
0	0.000001	-0.9976	0.774	4.48	0.354	0.7628	15.63	Benign
0.996	0.000001	-0.801	0.151	-1.84	0.236	6.4981	21.3	Benign
0.995	0.000005	-1.099	0.788	-5.07	0.302	6.5777	26.8	Benign
0.938	0.003626	-0.725	0.553	-1.56	0.227	5.0528	34	Benign
?	?	-0.9152	0.117	3.34	0.128	0.9981	9.498	Benign
?	?	-0.7605	0.344	-2.08	0.23	4.9469	32	Benign
0	0	-0.9741	0.136	3.69	0.11	0.6847	16.29	Benign
0.998	0	-0.9772	0.227	-2.13	0.301	10.1465	31	Benign
0.953	0.000002	-0.5137	0.339	-1.71	0.185	8.1301	26.2	Benign
0.42	0.000183	-1.1614	0.318	-1.14	0.085	4.517	25.8	Benign
0.001	0.005787	-1.009	0.052	0.43	0.07	0.4003	12.95	Benign
0.855	0	-1.0095	0.207	-2.03	0.143	1.888	23.2	Benign
0.015	0	-0.4581	0.141	-1.27	0.33	2.8143	10.94	Benign
0	0.000747	-0.9408	0.019	2.34	0.107	0.3568	0.582	Benign
0.95	0.001049	-0.9753	0.123	-2.08	0.23	2.7451	26.1	Benign
0.001	0.797044	-0.9302	0.095	-0.07	0.272	0.1548	12.04	Benign
0.004	0.441315	-0.8077	0.397	-1.08	0.352	1.9069	15.45	Benign
0.003	0.060788	-0.8962	0.08	0.01	0.261	1.3242	15.16	Benign
0.985	?	-0.5341	0.282	-2.6	0.312	5.9757	23.6	Benign
0.236	?	-0.8778	0.381	-2.51	0.177	4.0814	23	Benign
0.998	?	-0.6652	0.461	-3.57	0.339	4.4349	21.9	Benign
0	?	-1.04	0.075	0.35	0.065	1.2333	10.65	Benign
0.68	?	-0.6024	0.333	-2.81	0.218	5.8975	23.4	Benign
1	?	0.1215	0.527	-5.13	0.689	14.7708	19.93	Benign
0.039	?	-0.9432	0.369	-3.31	0.102	2.3165	23	Benign
0.992	?	0.1086	0.312	-2.99	0.566	6.4721	12.99	Benign
0.998	?	-0.6615	0.269	-2.87	0.299	9.2174	23.6	Benign
0.006	?	-0.902	0.351	-1.13	0.146	1.4308	10.75	Benign
0.755	?	-0.3338	0.322	-2.17	0.281	4.6425	23.2	Benign
0.371	?	-0.9094	0.33	-2.83	0.267	4.2758	24	Benign
0.998	?	-0.4603	0.373	-2.2	0.354	10.6778	16.81	Benign
0.17	?	-0.7663	0.126	-1.06	0.042	2.0862	10.95	Benign
0.015	?	-0.5611	0.342	-4.47	0.328	2.6537	22.8	Benign
0.081	?	-0.8772	0.36	-1.49	0.194	2.4239	13.41	Benign
0.006	?	-1.0235	0.101	-0.43	0.078	0.5659	11.42	Benign
0.998	?	-0.0872	0.379	-2.78	0.586	5.8731	22.7	Benign
0.997	?	0.5619	0.311	-4.62	0.596	10.1446	22.5	Benign
0.371	?	-0.4508	0.428	-3.52	0.492	5.4295	13.73	Benign
0.984	?	-0.4868	0.414	-3.41	0.454	12.188	21.2	Benign
0.266	?	-0.635	0.394	-3.83	0.244	3.4841	15.61	Benign
0	?	-1.0528	0.038	0.23	0.045	0.18	0.005	Benign
0.006	?	-0.9931	0.026	-0.89	0.027	0.1635	0.021	Benign
0	?	-1.0669	0.19	-0.69	0.128	0.1864	0.047	Benign
0	?	-1.0222	0.115	-0.22	0.073	0.2529	0.005	Benign
0.013	?	-1.0102	0.152	-1.59	0.059	1.1317	9.028	Benign
0.305	?	-0.9045	0.27	-4.32	0.236	3.693	13.37	Benign
0.103	?	-0.9049	0.229	-1.54	0.134	2.5136	6.57	Benign
0	?	-0.9757	0.05	1.8	0.164	1.3026	16.08	Benign
1	?	0.367	0.503	-4.06	0.76	12.4146	21.3	Benign
0.044	?	-1.0731	0.093	-0.75	0.039	2.0731	18.52	Benign
0.001	?	-1.001	0.033	-0.57	0.075	1.8875	18.73	Benign
0.018	?	-0.9901	0.24	-1.27	0.051	1.442	23.3	Benign
0.99	?	-0.0059	0.514	-3.22	0.424	7.4911	21.9	Benign
0.068	?	-0.9734	0.477	-1.5	0.235	0.5283	0.042	Benign
1	?	-0.403	0.767	-4.14	0.459	8.8572	23.9	Benign
0.011	?	-0.9494	0.231	-2.34	0.094	0.5889	15.38	Benign
?	?	-0.9786	?	?	0.035	0.2134	17.82	Benign
0	0.017354	-1.0574	0.158	-0.3	0.197	0.8538	22.9	Benign
0	0.025382	-0.8796	0.143	-0.2	0.217	0.048	0.008	Benign
0.057	0.014462	-0.3388	0.274	-0.31	0.193	1.8747	23.7	Benign
0.006	0.000829	-0.9027	0.076	-2.76	0.249	0.5773	4.189	Benign
0.025	0.003423	-1.0725	0.074	-1.11	0.208	2.1662	22.1	Benign
0.23	0	-0.6605	0.314	-3.15	0.279	3.3451	23.1	Benign
0	?	-0.9495	0.109	3.22	0.229	0.9006	20.6	Benign
0.004	?	-0.9434	0.098	2	0.209	0.2839	14.35	Benign
0.2	?	-1.1616	0.275	-7.77	0.471	2.5975	20.9	Benign
0	?	-0.9027	0.037	-0.03	0.254	0.717	1.217	Benign
0	?	-1.0548	0.075	-0.31	0.168	0.1472	8.453	Benign
0.997	0.007879	-1.817	0.163	-3.52	0.415	3.4316	24.5	Benign
0.011	0.141938	-0.9192	0.129	2.9	0.264	0.1097	0.037	Benign
0.011	0.327603	-0.9619	0.05	1.56	0.163	0.4492	9.659	Benign
1	0.000847	-1.3321	0.277	-4.75	0.388	4.5726	26.1	Benign
0.001	0.035388	-0.9858	0.021	2.62	0.155	0.0878	0.022	Benign
0.006	0.718837	-0.9012	0.053	-1.33	0.034	0.683	15.24	Benign
0	0.000045	-0.9392	0.091	2.64	0.095	0.6173	21.5	Benign
0	0.191771	-0.8659	0.019	0	0.179	0.04	1.618	Benign
0	0.270051	-0.9412	0.008	0.08	0.163	0.1888	3.838	Benign
0.997	0.002355	-0.415	0.287	-2.39	0.539	7.4118	22.9	Benign
0.003	0.095204	-0.7603	0.072	-3.2	0.237	0.4529	8.451	Benign
0.401	0.002562	-0.8423	0.106	-0.18	0.298	1.425	12.96	Benign
0.548	0.110261	-0.6954	0.141	-0.95	0.081	1.0123	14.32	Benign
0.155	0.027191	-1.0565	0.166	-0.11	0.109	0.7396	13.37	Benign
0.807	0.005044	-0.9706	0.087	-0.75	0.208	1.5073	13.61	Benign
0	0.018923	-0.9539	0.051	1.55	0.137	0.1633	0.009	Benign
0	0.19912	-0.9501	0.044	0.31	0.265	0.865	9.541	Benign
0.04	0.001589	-1.0933	0.68	-0.58	0.524	1.7364	9.896	Benign
0.113	0.046102	-0.7177	0.104	0.04	0.144	0.6549	0.645	Benign
0.002	0.121677	-1.0611	0.125	0.13	0.084	0.411	4.698	Benign
0.605	0.097052	-1.0005	0.102	-2.54	0.175	3.7727	26.2	Benign
0.007	0.000036	-1.0802	0.015	0.13	0.102	0.4409	5.828	Benign
0	0.409722	-1.0965	0.027	-0.69	0.189	0.4835	13.46	Benign
0	0.021394	-0.9556	0.013	0.61	0.082	0.302	0.007	Benign
0.991	0	0.7024	0.824	-2.63	0.567	5.0462	23.6	Benign
0.001	0.015082	-0.6453	0.116	-0.41	0.231	1.0494	3.466	Benign
0	0.773538	-0.9573	0.236	-0.43	0.283	0.1111	0.003	Benign
0.816	0.000189	0.2534	0.39	-0.35	0.466	3.7765	22.9	Benign
?	?	-0.9948	?	?	0.009	0.188	10.45	Benign
0	0.027957	-0.9892	0.108	1.03	0.2	0.0756	0.057	Benign
?	?	-1.0123	?	?	0.005	0.0869	6.149	Benign
0.999	0	-0.9354	0.234	-3.89	0.423	5.4634	27.7	Benign
0.002	0.489117	-1.0246	0.056	-1.37	0.128	0.7927	22.3	Benign
0.041	0.05672	-1.0908	0.077	-1.22	0.193	0.8823	16.81	Benign
0.902	0.101486	-0.5321	0.165	-2.07	0.26	2.367	28.6	Benign
0.001	0.050308	-0.9673	0.044	0.76	0.148	0.2745	8.055	Benign
0.982	0.00003	-0.8544	0.385	-0.45	0.277	4.6334	25.8	Benign
0	?	-1.0244	0.03	4.98	0.121	0.5148	3.387	Benign
0	0.002087	-0.9316	0.046	-1.06	0.041	0.009	0.002	Benign
0	0.755339	-1.0668	0.021	0.62	0.037	0.1742	0.002	Benign
0.005	0.811814	-1.0274	0.023	0.03	0.006	0.0784	0.1	Benign
0.003	0.370482	-0.9194	0.063	-1.38	0.083	0.0947	18.05	Benign
0	0.124923	-1.0975	0.042	1.79	0.031	0.2886	0.005	Benign
0.009	?	-0.9783	0.039	0.41	0.013	0.2112	13.29	Benign
0.459	0.014902	-1.0536	0.123	-0.69	0.052	1.431	21.9	Benign
0.981	0.000003	-1.0632	0.211	0.18	0.062	2.5423	18.06	Benign
?	?	-1.0632	?	?	0.065	2.5423	18.06	Benign
?	?	-0.9613	?	?	0.02	0.0847	5.749	Benign
0	0.741514	-0.9991	0.126	0.19	0.024	0.0483	0.001	Benign
?	?	-0.9991	?	?	0.019	0.0483	0.001	Benign
?	?	-0.7787	?	?	0.166	0.6897	16.3	Benign
?	?	-0.7787	?	0.31	0.164	0.6897	16.3	Benign
0	0.043074	-0.9123	0.257	0.48	0.089	0.0487	0.422	Benign
0.041	0	-0.9113	0.044	-0.28	0.22	1.6752	3.97	Benign
0	0.298584	-0.9439	0.018	0.35	0.244	0.7456	3.227	Benign
0.994	0	-1.1159	0.717	-1.01	0.625	9.4635	29.6	Benign
0	?	-1.148	?	0.4	0.133	0.0138	11.47	Benign
0.193	0.735987	-0.6631	0.195	-0.46	0.322	0.8322	24.1	Benign
0	0.650226	-1.0172	0.235	0.18	0.29	0.257	7.551	Benign
0.101	?	-1.0324	0.435	-1.89	0.105	2.61	23.8	Benign
0.001	0.494282	-0.9737	0.245	-1.16	0.028	0.0537	1.749	Benign
0.006	0.280054	-1.0875	0.272	0.77	0.104	0.032	0.14	Benign
0.018	0	-0.7373	0.317	-3.22	0.353	2.6411	23	Benign
0.199	0	-0.7029	0.063	-0.8	0.194	2.2606	11.39	Benign
0.025	0	-0.6713	0.792	-0.86	0.281	3.231	24.5	Benign
0.197	0.000018	-1.1262	0.251	-0.46	0.116	3.0815	23.5	Benign
0.002	0.799664	-1.0713	0.2	-0.13	0.051	0.0165	0.002	Benign
0	0.040312	-0.7915	0.247	-0.28	0.358	0.2068	12.82	Benign
0.999	0.095115	-0.3651	0.775	-5.06	0.69	5.1888	29.7	Benign
?	?	-0.3651	?	?	0.471	5.1888	29.7	Benign
?	?	-0.9889	?	?	0.081	3.0835	13.77	Benign
0.241	0.000007	-0.2139	0.678	-0.73	0.407	4.9995	23.3	Benign
0.074	0.00001	-1.0773	0.517	-0.36	0.292	1.8451	13.9	Benign
0.969	0	0.5622	0.928	-4.79	0.934	6.4199	32	Benign
?	?	0.5622	?	?	0.505	6.4199	32	Benign
?	?	0.5918	?	?	0.739	6.7837	24.2	Benign
0.626	0.001785	0.5918	0.918	-3.69	0.856	6.7837	24.2	Benign
?	?	0.8393	?	?	0.135	5.7939	23.8	Benign
0.578	0.000009	0.8393	0.661	-2.99	0.652	5.7939	23.8	Benign
?	?	-1.0257	?	?	0.016	1.1211	0.057	Benign
?	?	0.5183	?	?	0.654	10.9701	33	Benign
0.998	0	0.5183	0.953	-5.62	0.731	10.9701	33	Benign
0.28	0.176831	-1.032	0.481	0.46	0.385	1.4471	7.324	Benign
?	?	-1.032	?	?	0.024	1.4471	7.324	Benign
0.086	0.03737	-1.0212	0.842	-0.27	0.539	0.9615	3.529	Benign
?	?	?	?	?	?	0.9615	3.529	Benign
0.013	0.001283	-0.2022	0.928	-3.44	0.797	9.3918	22.9	Benign
?	?	-0.2022	?	?	0.35	9.3918	22.9	Benign
0.981	0	0.8682	0.927	-4.82	0.963	9.2545	28	Benign
0.003	0.001284	0.0344	0.897	-1.3	0.441	2.7872	16.99	Benign
0.923	0.000489	0.6877	0.729	-1.86	0.523	7.0718	24.6	Benign
0.964	0	-0.5421	0.814	-4.96	0.898	12.2979	29	Benign
0.999	0.000002	0.9545	0.81	-3.49	0.778	2.7284	23.5	Benign
0.138	0.031544	-0.0714	0.33	-0.51	0.277	1.4196	10.04	Benign
0.17	0.000087	-1.0945	0.05	0.18	0.19	0.1518	0.002	Benign
0.074	0.058784	-0.999	0.033	-0.95	0.089	0.2565	14.47	Benign
0.057	0.297431	-1.0663	0.083	0.17	0.041	1.474	18.14	Benign
0.003	0.064061	-0.9771	0.083	-0.44	0.016	1.1471	9.795	Benign
?	?	-0.9628	?	?	0.047	2.6472	16.22	Benign
0.015	0.000004	0.5179	0.167	-2.14	0.778	2.4104	12.76	Benign
0.01	0.000025	-1.0688	0.074	-0.04	0.093	2.4742	8.012	Benign
0	0.232814	-1.0601	0.031	0.01	0.046	0.3648	0.294	Benign
0.009	0.003563	-0.9255	0.244	-4.5	0.316	3.2063	23.1	Benign
0.41	0.014576	-1.2246	0.017	-1.53	0.346	2.5435	22.4	Benign
0.095	0.158662	-1.021	0.064	-0.39	0.148	1.0501	10.68	Benign
0.002	0.4723	-0.9674	0.064	-1.31	0.201	0.3561	10.8	Benign
0.006	0.013303	-1.0682	0.087	0.44	0.042	0.0872	0.335	Benign
0.041	0.00001	-0.8582	0.201	-0.32	0.287	1.6956	13.7	Benign
0.051	0.000022	-0.936	0.434	-0.79	0.437	1.8829	18.42	Benign
0.998	?	-0.9198	0.446	-2.19	0.146	3.7953	22.6	Benign
0.053	?	-0.9538	0.074	-0.83	0.133	0.8186	16.34	Benign
0.005	?	-1.0896	0.243	-0.84	0.03	1.1165	23.1	Benign
1	?	-0.2882	0.342	-2.93	0.465	5.838	21.1	Benign
0.043	0.240011	-1.1206	0.137	-1.36	0.187	0.6958	17.32	Benign
0	0.012794	-0.948	0.029	3.39	0.174	0.6846	13.43	Benign
0.163	0	-0.9733	0.256	-0.19	0.418	2.4344	17.86	Benign
0.001	0.014207	-0.9297	0.078	0.27	0.211	2.072	17.44	Benign
?	?	-0.9297	?	?	0.218	2.072	17.44	Benign
?	?	-0.9444	?	?	0.035	0.0148	11.67	Benign
?	0.822365	-0.9078	?	?	0.094	0.2385	8.222	Benign
?	?	-0.9732	?	?	0.018	0.0613	0.034	Benign
0	0.491278	-0.9732	0.276	0.75	0.391	0.0613	0.034	Benign
?	?	-1.0586	?	?	0.11	0.367	0.593	Benign
0	?	-0.9025	?	0.07	0.268	0.0048	1.504	Benign
0.004	0.250755	-0.8791	0.043	1.4	0.236	0.0731	0.05	Benign
0.009	0.883105	-1.0687	0.064	-0.1	0.094	0.36	2.646	Benign
0.004	?	-0.8406	?	1.09	0.111	0.643	12.63	Benign
0.998	0	-0.7328	0.23	-3.3	0.406	3.9547	33	Benign
?	?	-0.7328	?	-0.26	0.49	3.9547	33	Benign
?	?	-0.4876	?	0.28	0.201	0.2261	4.653	Benign
0.94	0.000015	-0.3112	0.303	-2.61	0.205	5.9843	26.7	Benign
0.085	0.342604	-0.9029	0.138	-1.73	0.071	1.0466	0.041	Benign
0.998	0.132972	-1.0974	0.22	-3.75	0.073	0.9713	1.195	Benign
0.951	0.048314	-0.8582	0.313	-3.55	0.151	1.8993	27.5	Benign
0.447	0.003451	-1.1011	0.236	-1.83	0.164	1.4289	12.18	Benign
0.218	?	-1.0949	0.158	-0.85	0.238	0.5739	5.385	Benign
0.998	0	-1.1392	0.284	-2.65	0.377	5.5586	27.4	Benign
0.016	0.402567	-1.0055	0.116	-1.14	0.033	1.225	8.779	Benign
0.561	0.003166	-0.995	0.098	-1.72	0.06	2.0339	23.5	Benign
0.011	0.000011	-1.0621	0.17	-2.15	0.114	0.6204	13.12	Benign
0.03	0.02982	-1.0153	0.083	-0.53	0.058	0.4037	16.07	Benign
0	0.555189	-0.9703	0.047	1.94	0.106	0.0578	5.813	Benign
?	?	-1.034	?	?	0.112	1.6893	12.77	Benign
0	0	-0.9464	0.177	0.36	0.221	0.4489	5.055	Benign
0.04	0.000013	-0.9123	0.38	-1.82	0.486	1.9429	11.69	Benign
0.255	0.003563	-1.1141	0.243	-1.61	0.121	4.5094	23	Benign
0.228	0.994193	-0.933	0.268	-1.94	0.052	1.6199	20.8	Benign
?	?	-0.9447	?	?	0.082	0.8825	13.27	Benign
0	0.234257	-1.0981	0.092	-0.16	0.088	0.0782	0.142	Benign
0.002	0.936641	-1.1198	0.014	-0.26	0.052	0.0763	0.397	Benign
0.002	0.127953	-1.0722	0.028	-0.43	0.126	0.3219	0.078	Benign
?	?	-1.0617	?	?	0.007	0.3809	0.032	Benign
?	?	-1.0617	?	?	0.004	0.3809	0.032	Benign
0.119	0.012411	-1.0257	0.144	-1.93	0.265	2.3431	11.41	Benign
?	?	-1.0091	?	?	0.009	0.0396	7.84	Benign
?	?	-0.9279	?	?	0.332	1.1281	17.36	Benign
0	0.000519	-0.9279	0.322	2.18	0.161	1.1281	17.36	Benign
0	0.083323	-0.9868	0.015	0.38	0.068	0.1742	5.038	Benign
0.008	0.668429	-1.0217	0.332	1.34	0.07	1.2742	11.74	Benign
0.011	0.166653	-0.9468	0.043	-0.48	0.042	0.399	6.508	Benign
0.374	0.726918	-1.1335	0.206	0.27	0.213	2.2906	15.67	Benign
0.007	0.000998	-1.1205	0.037	-0.6	0.049	0.4937	0.221	Benign
0.002	0.555912	-0.9523	0.047	0.13	0.065	0.2236	9.753	Benign
?	?	-0.9728	?	?	0.013	0.018	0.002	Benign
0	0.034734	-0.9728	0.17	0.65	0.205	0.018	0.002	Benign
0.128	0.048301	-1.0576	0.041	-1.8	0.071	1.3903	12.51	Benign
0.25	0.001004	-1.1516	0.073	-1.05	0.037	1.7854	23.1	Benign
0	0.489936	-0.9469	0.031	0.35	0.027	0.1132	0.005	Benign
0.365	0.996786	-0.0995	0.105	-0.91	0.162	0.6211	8.235	Benign
0.001	0.001063	-0.9477	0.037	-0.36	0.085	0.925	19.02	Benign
0.007	0.089451	-0.9904	0.084	-0.84	0.077	0.0291	0.09	Benign
0.798	0	-1.0117	0.506	-4.77	0.573	11.5772	32	Benign
0.579	0.171723	-0.9024	0.163	-0.46	0.228	0.1471	10.32	Benign
0	0.504638	-0.9525	0.028	3.19	0.091	0.3738	0.02	Benign
0	0.48795	-0.9741	0.059	-0.66	0.228	0.132	0.106	Benign
0.001	0.187788	-0.8057	0.073	-0.15	0.222	0.3149	0.925	Benign
0.001	0.00024	-1.0065	0.011	-0.64	0.231	0.8257	0.057	Benign
0	0.148489	-0.9124	0.074	1.83	0.046	0.1504	2.936	Benign
0.871	0.004583	0.5492	0.415	-1.06	0.351	2.4663	23	Benign
0.897	0.073576	-0.9084	0.286	-1.16	0.1	5.087	19.8	Benign
0	0	-0.9388	0.315	4.72	0.14	1.1068	10.84	Benign
0.994	0.000002	-1.5423	0.323	-2.18	0.456	5.1867	26.7	Benign
0.763	0.057628	-1.067	0.167	-0.29	0.243	1.2615	8.011	Benign
0.972	0.000005	-0.9518	0.281	-2.9	0.342	6.9138	26.4	Benign
0.995	0.000001	-1.1591	0.191	-3.16	0.34	8.7864	33	Benign
0.985	0.000002	-0.7623	0.535	-2.13	0.262	7.6602	24.7	Benign
?	?	-0.8928	?	?	0.389	8.0329	23.9	Benign
0.998	0	-0.8928	0.14	-1.96	0.216	8.0329	23.9	Benign
?	?	-1.1071	?	?	0.023	2.5627	4.701	Benign
?	?	-0.9244	?	?	0.011	0.5364	0.904	Benign
?	?	?	?	?	?	0.4493	8.197	Benign
0.002	0.000061	-0.9692	0.262	2.79	0.061	0.4493	8.197	Benign
0.972	0.000004	-1.1297	0.187	-2.7	0.108	5.7326	24.9	Benign
0.013	0.917073	-1.0371	0.022	-1	0.032	0.1118	8.035	Benign
0.001	0.000299	-1.0046	0.029	0.81	0.053	0.0453	0.006	Benign
0.012	0.000016	-0.9439	0.005	-1.61	0.067	1.8388	23.6	Benign
0.995	0.000002	-0.9889	0.263	-4.66	0.228	4.2747	23.6	Benign
0.995	0.000167	-0.9183	0.173	-1.75	0.193	5.0008	23.5	Benign
0.985	0.000006	-1.2068	0.098	-4.76	0.214	4.6501	34	Benign
0.969	0.000013	-1.0842	0.299	-5.14	0.202	4.1904	23.3	Benign
0.012	0.000154	-1.0524	0.122	-0.35	0.06	0.4602	6.438	Benign
0.012	0.544355	-1.0484	0.165	-0.24	0.035	0.0691	0.001	Benign
?	?	-0.9647	?	?	0.236	2.8465	9.46	Benign
?	?	-1.0059	?	?	0.02	1.1262	23.8	Benign
0.025	0.000025	-1.0059	0.15	-1.53	0.032	1.1262	23.8	Benign
?	?	-1.0718	?	?	0.31	8.3205	33	Benign
0.844	0	-1.0718	0.546	-2.25	0.219	8.3205	33	Benign
?	?	-1.1299	?	?	0.03	1.7452	19.23	Benign
?	?	-0.9041	?	?	0.017	2.1049	10.49	Benign
0	0.00694	-0.9813	0.29	-0.28	0.021	0.4815	13.91	Benign
0	0.004852	-0.9604	0.454	0.93	0.17	0.5402	16.35	Benign
?	?	-1.0363	?	?	0.005	0.0227	0.002	Benign
0.001	0.525971	-1.0363	0.327	-0.09	0.045	0.0227	0.002	Benign
?	?	-1.0603	?	?	0.066	1.1062	4.916	Benign
?	?	-1.1254	?	?	0.035	1.8359	12.3	Benign
?	?	-1.0103	?	?	0.133	2.6065	8.39	Benign
0.218	0.004929	-0.821	0.352	-1.38	0.076	3.401	16.64	Benign
?	?	?	?	?	?	3.401	16.64	Benign
?	0.000003	-0.9963	?	-3.99	0.147	0.5391	13.06	Benign
0.004	0.086507	-1.0765	0.05	-0.24	0.019	0.0923	6.339	Benign
0	0.266772	-0.9765	0.025	-0.29	0.049	0.4253	4.606	Benign
0.994	0	-0.9887	0.816	-1.01	0.191	7.1112	23.4	Benign
0	0.157144	-0.9938	0.034	2.28	0.098	0.2687	0.515	Benign
0.001	0.00003	-0.9704	0.042	2.74	0.07	0.6589	11.33	Benign
0.019	0.286445	-0.9782	0.007	0.33	0.093	0.0025	0.009	Benign
0.178	0.000012	-0.9161	0.053	-0.3	0.094	1.8366	20.5	Benign
0.001	0.002072	-0.9763	0.105	-0.51	0.099	1.2951	10.18	Benign
?	?	0.1417	0.122	-1.03	0.383	2.9383	21.1	Benign
0	0.000244	-0.9472	0.147	0.59	0.19	0.8943	13.24	Benign
0.687	0.000007	-0.9753	0.647	-3.26	0.58	5.2228	34	Benign
0.031	0	-1.0972	0.567	-2.22	0.285	2.1112	20.2	Benign
0.332	0	-0.9825	0.329	-0.48	0.288	2.7018	21.1	Benign
0.001	0.000005	-0.959	0.122	-0.45	0.282	1.5345	15.67	Benign
0.073	0.000117	-0.9465	0.356	-0.3	0.243	1.6965	22.3	Benign
0.258	0.031317	-0.9667	0.045	-1.32	0.09	1.6223	23.5	Benign
0.003	0.838072	-0.9524	0.233	1.03	0.038	0.1689	7.826	Benign
0.192	0.02064	-0.9951	0.116	-0.64	0.039	0.6216	11.84	Benign
0	0.002295	-0.9484	0.007	2.87	0.149	0.4788	0.011	Benign
0.002	0	-1.0831	0.04	1.37	0.311	0.5722	0.006	Benign
?	?	-0.9555	?	?	0.008	0.0199	0.001	Benign
0	0.458931	-0.9555	0.182	0.69	0.125	0.0199	0.001	Benign
?	?	-0.9946	?	?	0.059	0.0287	0.002	Benign
0	0.623184	-0.9946	0.251	0.28	0.229	0.0287	0.002	Benign
0	0.584892	-0.704	0.059	0.13	0.246	0.9016	0.264	Benign
0.009	0.192808	-0.976	0.052	-0.43	0.189	0.0438	0.001	Benign
0.929	0.124511	-1.0122	0.049	-0.86	0.163	1.5824	0.009	Benign
0.08	0.004763	-0.2944	0.18	-1.47	0.147	1.3849	17.87	Benign
0.037	0.111481	-1.0806	0.075	-0.73	0.066	0.6835	15.51	Benign
0	0.685128	-0.8417	0.005	0.58	0.199	0.0356	0.001	Benign
0.084	0.003764	-0.9692	0.061	-0.58	0.101	2.1796	6.685	Benign
0.003	0.746428	-0.9156	0.031	0.1	0.039	0.5697	8.079	Benign
0.067	0.19373	-0.6479	0.091	-1.73	0.192	0.3057	0.018	Benign
0.001	0.010831	-1.069	0.031	-0.75	0.045	1.1641	12.8	Benign
0.237	0.132315	-1.0895	0.157	-0.65	0.104	1.082	8.631	Benign
0.011	0.118218	-1.0864	0.008	0.07	0.121	0.786	0.188	Benign
0.001	0.003267	-1.0926	0.054	-1.2	0.066	0.6797	7.501	Benign
0.04	0.00064	0.4995	0.16	-2.48	0.334	1.6994	18.92	Benign
0.016	0.100652	-1.0446	0.068	-1.04	0.064	0.2456	0.002	Benign
0.871	0.00001	0.8519	0.403	-6.58	0.745	5.3347	23.4	Benign
0.995	0	-0.8061	0.136	-6.28	0.285	15.6476	27.3	Benign
0.651	0.360284	-0.5197	0.269	-0.85	0.306	2.7243	15.24	Benign
0.01	0.646588	-0.9251	0.151	0.04	0.1	1.0401	5.59	Benign
0.009	0.100994	-1.0614	0.019	-0.73	0.05	1.0245	13.77	Benign
0.006	0.945108	-0.6512	0.032	-2.38	0.225	0.7589	14.4	Benign
0.053	0.000046	-0.5098	0.054	0.11	0.289	0.8485	12.36	Benign
0.012	0.000001	-0.72	0.037	0.72	0.314	0.5088	3.021	Benign
0.024	0.000358	-0.8325	0.13	-0.75	0.213	1.3647	21.6	Benign
0.134	0.46906	-0.4377	0.065	-0.95	0.269	2.0763	19.85	Benign
0.814	0.017436	-0.0021	0.149	-2.31	0.318	4.5161	23.3	Benign
0.011	0.000096	-0.9024	0.096	0.71	0.155	0.9479	6.594	Benign
0	0.000004	-0.9474	0.021	1.84	0.341	0.9406	3.304	Benign
0.001	0.035426	-0.9559	0.019	-0.03	0.146	0.1568	0.16	Benign
0.004	0.101902	-1.0133	0.081	-0.97	0.224	0.2248	18.79	Benign
0.999	0.064207	0.0164	0.172	-4.22	0.251	3.53	24.6	Benign
0.025	0.000292	-1.0262	0.117	-0.36	0.03	0.7163	15.63	Benign
0.999	0	0.6238	0.821	-4.51	0.668	11.1403	32	Benign
0.015	?	-1.1204	0.03	0.12	0.254	0.1729	0.002	Benign
0	0.810023	-1.0648	0.07	4.41	0.127	0.4994	5.12	Benign
0.001	?	-1.0894	0.035	1.12	0.215	0.151	4.109	Benign
0.009	0.000004	-0.9215	0.057	0.12	0.117	0.8438	15.78	Benign
0.998	0	1.0275	0.952	-3.87	0.913	18.0718	26.3	Benign
0	0.03455	-0.9828	0.027	0.22	0.076	0.7666	0.002	Benign
0.024	0.000001	-0.9308	0.052	-0.14	0.069	1.3806	14.12	Benign
0	0.000308	-0.9867	0.022	1.21	0.068	0.2629	3.349	Benign
0.991	0	0.1518	0.608	-0.91	0.333	9.2007	33	Benign
0.016	0.000177	-0.8707	0.071	-3.25	0.316	1.9473	14.56	Benign
0.994	0.000003	-0.0795	0.777	-3.37	0.653	7.6891	23.7	Benign
0	0.052408	-1.0817	0.077	1.43	0.217	0.923	18.04	Benign
0.998	0.000037	0.1286	0.843	-0.85	0.671	8.2686	35	Benign
0	0.487387	-0.8995	0.035	1.23	0.057	0.5346	2.212	Benign
?	?	-0.953	?	?	0.047	0.6305	1.325	Benign
?	?	?	?	?	?	0.6305	1.325	Benign
?	?	-0.9439	?	?	0.038	0.463	14.36	Benign
?	?	-0.9439	?	?	0.024	0.463	14.36	Benign
0.974	0	-0.2254	0.739	-4.03	0.374	6.0697	34	Benign
0.996	0.000104	0.9235	0.468	-4.14	0.329	4.8462	31	Benign
0	0.000066	-0.9474	0.067	8.13	0.117	0.3589	7.732	Benign
0	0.044041	-0.9295	0.027	0.74	0.062	0.5472	7.345	Benign
0.004	0.79615	-0.9202	0.057	0.12	0.02	0.1829	6.443	Benign
0.038	0.40803	-1.0689	0.018	-0.29	0.07	1.4525	20.7	Benign
?	?	-1.0299	?	?	0.019	0.0673	0.705	Benign
0	0.27966	-1.0299	0.15	-0.09	0.046	0.0673	0.705	Benign
0.998	0.007912	-0.6006	0.767	-1.12	0.246	5.7723	24.3	Benign
0.443	0.362083	-1.0709	0.084	-0.66	0.043	0.9023	0.316	Benign
0.306	0.026846	-1.0522	0.079	-0.19	0.055	2.6984	22.2	Benign
0.985	0	-0.6828	0.397	-6.58	0.385	9.4497	32	Benign
0.003	0.233286	-1.045	0.049	0.05	0.063	0.0395	0.771	Benign
0.005	0.004125	-1.0147	0.041	0.08	0.09	1.4708	21.1	Benign
0.943	0.000008	0.0457	0.478	-0.68	0.34	3.7829	25.3	Benign
?	?	-0.8702	?	?	0.063	2.1865	24.1	Benign
0.023	0.000098	-0.8702	0.223	-2.51	0.111	2.1865	24.1	Benign
?	0	0.8693	?	-2	0.732	3.1263	13.63	Benign
0.056	0.113085	0.1403	0.25	-0.47	0.285	1.6841	10.65	Benign
0.833	0.882773	-0.5218	0.348	0.38	0.25	1.692	11.79	Benign
0.966	0.072401	-0.9831	0.342	?	0.174	4.0925	24.5	Benign
0.007	0.875003	-1.0261	0.094	?	0.019	0.0831	0.058	Benign
0.003	0.115203	-0.9983	0.137	?	0.022	0.4579	13.99	Benign
0.019	0.388361	-1.035	0.128	?	0.073	1.2708	14.97	Benign
0.338	0.000975	-1.079	0.165	?	0.036	1.8574	9.179	Benign
0.02	0.0089	-0.9767	0.073	-0.02	0.027	0.9063	16.07	Benign
0.001	0.130285	-1.024	0.01	-0.17	0.049	0.0001	0.001	Benign
0.044	0.011098	-1.0906	0.085	-0.63	0.02	1.4067	22.2	Benign
0	0.011098	-0.9686	0.03	1.13	0.05	0.6055	6.36	Benign
0.054	0.001392	-0.9758	0.011	-1.02	0.058	0.2711	5.046	Benign
0.052	0.1102	-1.0531	0.245	-1.27	0.016	1.1799	17.71	Benign
?	?	-0.8904	?	?	0.19	3.3367	7.863	Benign
?	?	?	?	?	?	3.3367	7.863	Benign
?	?	-1.0129	?	?	0.017	2.6229	2.256	Benign
?	?	-1.0129	?	?	0.017	2.6229	2.256	Benign
0.012	0.020718	-1.0293	0.046	-1.95	0.104	0.5561	7.324	Benign
0.882	0.000199	-0.9641	0.165	-1.27	0.085	2.5332	7.813	Benign
0.164	0.324693	0.1079	0.276	-2.35	0.274	3.0163	23.4	Benign
0.067	0.118304	-1.0863	0.14	-0.65	0.028	1.2192	8.803	Benign
0.09	0.000004	0.0043	0.233	-3.35	0.291	1.5935	23	Benign
0.001	0.000012	-1.1026	0.086	-0.59	0.29	0.6841	9.768	Benign
0.003	0.000215	-0.8941	?	1.3	0.247	0.3437	1.974	Benign
0.997	0	-0.5661	0.16	-3.03	0.333	1.8972	15.33	Benign
0.09	?	-0.5661	?	-0.22	0.335	1.8972	15.33	Benign
0.225	0.000142	-1.0187	0.24	-0.96	0.09	2.1184	18.07	Benign
0.007	0.000004	-1.0381	0.092	-0.42	0.056	0.1	0.002	Benign
0	0.49669	-0.9487	0.353	1.25	0.161	0.1543	0.135	Benign
0.014	0.124576	-0.9593	0.256	-0.07	0.138	0.4377	5.442	Benign
0.002	0.124576	-0.8334	0.232	-0.45	0.031	0.2889	0.003	Benign
0.001	0	-1.0253	0.215	0.63	0.101	0.0319	0.002	Benign
0.005	0.007524	-1.0019	0.333	0.36	0.085	0.1957	0.089	Benign
0.425	0.000761	-0.606	0.164	-1.77	0.434	1.4472	21.7	Benign
0.386	?	-0.7425	0.231	-1.21	0.277	1.441	0.68	Benign
0	0.973098	-1.1268	0.09	-0.2	0.136	0.1402	0.02	Benign
0.006	0.419012	-0.9345	0.04	0.83	0.089	0.0046	0.001	Benign
0.991	0	-0.6589	0.789	-4.67	0.301	5.5214	26.9	Benign
0	0.925137	-1.0504	0.054	0.69	0.093	0.0165	0.001	Benign
0.817	0	-0.9759	0.429	-4.26	0.287	7.0548	29.8	Benign
0	0.000046	-0.9627	0.032	2.15	0.071	0.4557	2.413	Benign
0.047	0.000002	-1.0342	0.097	0.35	0.109	2.6821	14.03	Benign
0.099	0.00134	-1.0552	0.063	0.35	0.036	1.8036	13.29	Benign
0.001	0.900468	-0.9168	0.081	1.86	0.236	0.1699	0.37	Benign
0.002	?	-0.9756	0.064	-1.21	0.038	0.1583	6.674	Benign
0	0.008326	-1.0372	0.051	-0.05	0.226	0.0813	0.044	Benign
0	0.055519	-0.877	0.198	0.5	0.228	0.4034	0.228	Benign
0	0.00013	-0.9026	0.126	0.99	0.29	1.4373	11.45	Benign
0.746	0	-1.0261	0.436	-2.66	0.207	5.9029	28.4	Benign
0.001	0.448216	-1.0318	0.017	0.04	0.064	0.1657	2.302	Benign
0.078	0.000052	0.448	0.141	-1.63	0.481	2.8795	13.12	Benign
0.988	0	0.9821	0.992	-3.13	0.891	6.3871	24.2	Benign
0.068	0.000003	-0.9741	0.04	-1.27	0.15	2.4725	10.73	Benign
0.999	0	0.7858	0.565	-7.01	0.755	11.017	28.9	Benign
0.177	0.000001	0.0823	0.32	-3.02	0.447	3.0099	23.5	Benign
0.84	0.000596	0.6681	0.579	-4.02	0.563	3.1013	27	Benign
0.997	0	-0.4667	0.197	-2.11	0.383	4.7078	25	Benign
?	?	-0.6673	?	?	0.084	0.5701	6.446	Benign
?	?	-0.9873	?	?	0.247	1.8921	7.327	Benign
?	?	-0.9539	?	?	0.084	1.251	1.411	Benign
?	?	-0.9423	?	?	0.104	1.2548	14.01	Benign
?	?	-1.007	?	?	0.013	2.4434	8.037	Benign
0.539	0.303667	-0.7025	0.053	-0.49	0.249	2.6292	24.4	Benign
0.603	0.000127	-0.7506	0.358	-2.17	0.454	4.3211	24.4	Benign
0.109	0.008522	-0.7865	0.421	-0.98	0.346	1.506	19.61	Benign
0.992	0.49175	-1.055	0.166	-2.22	0.085	2.2396	23.5	Benign
0	0.000192	-0.9227	0.083	-0.16	0.044	0.0011	0.002	Benign
?	0.016817	-1.0034	0.036	0.91	0.177	0.1729	8.779	Benign
0.001	0.000001	-0.9434	0.061	3.01	0.258	0.5735	14.1	Benign
0.001	0.56608	-1.0111	0.006	-0.2	0.046	0.0154	0.001	Benign
0.004	0.246842	-0.9502	0.049	0.43	0.038	0.0237	0.917	Benign
0	0.001824	-0.9569	0.062	0.47	0.134	0.2067	0.003	Benign
0	0.000552	-0.9735	0.371	0.82	0.078	0.0936	0.001	Benign
1	0	-0.601	0.947	-7.57	0.496	13.8377	35	Benign
0	0.578231	-0.9384	0.031	-0.02	0.023	0.0965	0.076	Benign
0.157	0	-1.1155	0.273	-1.3	0.272	3.5896	20.6	Benign
0.775	0.985433	-1.0158	0.206	-1.3	0.07	1.3491	17.71	Benign
0.992	0.000014	-0.3506	0.258	-5.63	0.286	6.9577	26.6	Benign
0.001	0.000243	-0.9605	0.106	0.69	0.103	0.6236	6.326	Benign
0.001	0.000216	-0.3768	0.011	0.11	0.239	0.8374	9.599	Benign
0	0.636126	-0.9469	0.041	0.42	0.172	0.2053	1.807	Benign
?	?	?	?	?	?	0.6298	3.397	Benign
0.05	0.575661	-0.4846	0.317	-3.12	0.355	2.4282	22.6	Benign
0	0.310545	-0.9998	0.02	0.02	0.023	0.0011	0.002	Benign
?	?	?	?	?	?	0.1235	7.759	Benign
?	?	-0.9115	?	?	0.017	2.2923	12.89	Benign
0.005	0.264398	-0.7739	0.162	-1.36	0.252	0.1659	4.72	Benign
0.001	0.445393	-0.992	0.038	-0.37	0.089	0.2745	0.126	Benign
0.007	0.039347	-0.9926	0.21	-2.66	0.16	1.0261	10.66	Benign
0.777	0.000005	-0.4946	0.426	-2.53	0.339	6.6066	24.2	Benign
0.038	0.002575	-1.0973	0.045	-1.03	0.069	1.1264	13.72	Benign
0.01	0.004744	-1.0694	0.142	-2.43	0.328	1.5773	23.8	Benign
0.863	0.037295	-0.2984	0.169	-0.47	0.375	2.8782	24.6	Benign
0	0.000006	-0.9432	0.051	1.85	0.128	0.3416	3.087	Benign
?	?	-1.0508	?	?	0.014	1.8484	3.491	Benign
?	?	-0.9112	?	?	0.044	0.9354	3.423	Benign
0.052	0.00527	-1.08	0.106	-1.24	0.103	1.0884	12.97	Benign
0.001	0.043544	-0.9922	0.041	0.03	0.109	0.683	12.02	Benign
0.997	0.002697	-0.0478	0.254	-0.89	0.243	1.7279	14.68	Benign
0.016	0.003215	-1.0824	0.173	-0.48	0.103	1.0364	10.74	Benign
0	0.606168	-0.9317	0.078	-0.05	0.022	0.2885	17.68	Benign
0	0.827759	-1.0891	0.046	-0.8	0.079	0.3057	11.33	Benign
0.494	0.029414	0.1741	0.346	-1.22	0.361	4.4113	26.3	Benign
0.995	0.00005	-0.3124	0.51	-2.41	0.398	4.9898	25.4	Benign
0	?	-0.9518	0.096	-2.95	0.071	1.8404	24.8	Benign
0.978	0.000133	-0.9611	0.443	-4.44	0.201	4.0076	23.6	Benign
0	0.047973	-0.9935	0.323	2.25	0.048	0.3447	5.289	Benign
0	0.00021	-0.9823	0.138	2.3	0.099	0.5941	0.622	Benign
0	0.49116	-1.0668	0.035	-0.42	0.003	0.0313	0.004	Benign
0.007	?	-1.0446	0.46	-0.83	0.271	0.6544	22.6	Benign
0.003	0.131485	-0.9675	0.055	-0.08	0.015	0.1281	0.048	Benign
0	0.000696	-0.9389	0.039	0.29	0.238	0.2494	2.11	Benign
0.004	0.024971	-0.9254	0.037	0.32	0.095	0.4988	1.109	Benign
0.714	0.000001	-1	0.353	-1.16	0.443	6.4195	28.8	Benign
0.013	0.000025	-0.7263	0.674	-1.14	0.405	1.4982	11.88	Benign
0.572	0.184851	-0.8523	0.348	0.11	0.245	1.8699	14.89	Benign
0.046	0.150171	-1.0842	0.057	-0.78	0.061	0.648	5.412	Benign
0.001	0.018559	-1.0915	0.037	0.85	0.131	0.1353	0.015	Benign
0.055	0.981821	-1.0117	0.065	0.64	0.039	0.3804	12.1	Benign
0.665	0.000067	-1.0975	0.154	-0.41	0.107	2.9244	18.25	Benign
0	?	-0.9408	0.065	1.79	0.051	0.3512	0.133	Benign
0.01	0.010094	-0.3636	0.234	-1.47	0.521	1.8077	24.3	Benign
0.967	0	-0.8763	0.249	-1.9	0.233	8.0644	24.8	Benign
0.001	0.024706	-0.9939	0.022	0.04	0.213	0.11	0.112	Benign
0	0.09988	-0.9023	0.008	0.22	0.186	0.0216	0.001	Benign
0	0.595916	-1.0171	0.033	0.01	0.215	0.0042	0.002	Benign
0	0.000028	-0.9302	0.025	0.24	0.246	0.009	0.001	Benign
0.403	0.5634	-0.933	0.246	-0.34	0.241	2.1814	17.34	Benign
0.006	0	-0.9143	0.006	-0.3	0.269	0.0242	0.002	Benign
0.366	0.248429	-1.0973	0.043	-0.72	0.219	1.0266	8.046	Benign
0.024	0.00026	-0.9046	0.085	-0.57	0.249	1.4551	14.22	Benign
0.002	0.002766	-1.0682	0.419	1.32	0.262	0.2302	6.707	Benign
0	0.013155	-1.0356	0.029	-1.3	0.029	0.2313	15.14	Benign
0.043	0.000003	-0.439	0.046	-1.13	0.227	1.5007	17.27	Benign
0.001	0.138201	-1.009	0.015	-0.16	0.171	0.4018	1.127	Benign
0.001	0.097816	-1.1469	0.022	-0.07	0.079	0.3423	0.391	Benign
0.054	0.981338	-0.9392	0.046	-0.65	0.056	0.0441	0.044	Benign
0.733	0.140144	-0.0845	0.73	-2.88	0.638	4.0003	25	Benign
0.001	0.056033	-0.4692	0.039	0.16	0.317	0.1623	0.002	Benign
0.021	0.000008	-1.0128	0.113	-2.13	0.098	1.7408	23.5	Benign
0.079	0.000013	-1.0202	0.108	-5.6	0.194	2.2156	22.7	Benign
0.001	0.01486	-1.0543	0.024	-0.24	0.056	0.3952	9.69	Benign
0.031	0.045073	-1.0956	0.151	-0.76	0.05	0.568	6.852	Benign
0.511	0.000001	-0.903	0.151	-4.59	0.434	?	24.2	Benign
0.001	0.31341	-0.0516	0.041	-0.03	0.253	?	0.05	Benign
0.009	0.856588	-0.2725	0.167	-0.34	0.275	?	0.001	Benign
0.81	0.009736	-0.9604	0.836	-2.7	0.376	?	22.7	Benign
0.206	0.001328	0.1082	0.067	-1.49	0.248	?	14.43	Benign
1	0.000418	-0.7141	0.356	-6.86	0.316	?	24.7	Benign
0.001	0.752912	-1.0283	0.042	-0.72	0.059	?	6.874	Benign
1	0	-1.1532	0.368	-3.42	0.249	?	22.9	Benign
0.996	0	-0.7026	0.889	-4.35	0.392	?	20.1	Benign
0	0.69459	-0.9897	0.014	0.57	0.034	?	0.048	Benign
0.986	0	-0.2655	0.234	-1.65	0.345	?	23.1	Benign
0.027	0.647033	-1.0962	0.063	-0.22	0.034	?	22.7	Benign
0.001	0.075389	-0.7726	0.075	0.01	0.267	?	0.001	Benign
0.001	0.593397	-0.7303	0.045	-0.43	0.143	?	0.047	Benign
0.009	0.00001	-0.2421	0.033	-1.02	0.315	?	16.05	Benign
0.086	0	-0.6176	0.737	-0.69	0.588	?	14.71	Benign
?	?	-0.9637	?	?	0.029	?	2.225	Benign
0.554	0.001378	-0.9417	0.162	-0.77	0.081	?	21.8	Benign
0.008	0.768616	-1.0053	0.042	-0.32	0.031	?	8.175	Benign
0.991	0.007337	-0.1696	0.525	-2.52	0.36	?	29.1	Benign
0.998	0.001837	-0.7496	0.601	-2.81	0.295	?	25.4	Benign
0.993	0.11408	-1.0844	0.163	-2.16	0.063	?	15.37	Benign
0.024	0.984272	-1.0644	0.041	1.16	0.015	?	0.006	Benign
0.007	0.554196	-1.0705	0.055	-0.17	0.016	?	0.001	Benign
0.002	0.851441	-1.062	0.037	0.29	0.005	?	0.002	Benign
?	?	-1.0532	?	?	0.005	?	11.94	Benign
0.086	0.001638	-1.0563	0.026	0.55	0.218	?	0.001	Benign
0.109	0.00015	-1.1789	0.124	-0.99	0.407	?	10.08	Benign
0	0.003112	-0.991	0.204	-0.2	0.109	?	0.208	Benign
?	0.003112	-0.991	?	-1.91	0.187	?	0.208	Benign
?	?	-0.8248	?	?	0.046	?	8.498	Benign
?	?	-0.8248	?	?	0.046	?	8.498	Benign
0.143	0.892481	-1.0443	0.234	-0.21	0.084	?	7.132	Benign
?	?	-1.0443	?	?	0.076	?	7.132	Benign
?	?	-1.0102	?	?	0.036	?	12.91	Benign
0.051	0.20858	-1.0102	0.275	-1.09	0.058	?	12.91	Benign
0.006	0.066243	-1.0699	0.101	-0.61	0.051	?	11.16	Benign
0.055	0.839071	-1.0304	0.105	2.56	0.023	?	7.326	Benign
?	?	-0.8757	?	-1.66	0.447	?	22.2	Benign
0.03	0	-0.8757	0.47	-0.43	0.301	?	22.2	Benign
?	?	-0.9677	?	?	0.12	?	14.48	Benign
0.995	0.007595	-0.9182	0.368	-2.58	0.163	?	24.7	Benign
0	?	-0.999	0.056	-0.71	0.028	?	14.64	Benign
?	?	?	?	?	?	?	11.17	Benign
0.01	0.013942	-1.0407	0.074	0.65	0.019	?	11.99	Benign
0.167	0.000069	-0.8862	0.109	0.57	0.104	?	22.3	Benign
0.006	0.006418	-0.9885	0.219	0.66	0.064	?	11.36	Benign
?	?	-0.9346	?	?	0.469	?	11.01	Benign
0.013	0.077307	-1.0152	0.258	-0.16	0.027	?	12.23	Benign
0.403	0.388737	-0.8803	0.134	-0.58	0.085	?	0.271	Benign
0	0.035929	-0.6154	0.016	0.11	0.229	?	0.241	Benign
0	0.068943	-0.934	0.007	1.09	0.199	?	0.001	Benign
0.001	0.096578	-0.7841	0.01	-0.46	0.152	?	0.001	Benign
0.004	0.412735	-0.7107	0.091	0.29	0.117	?	0.002	Benign
0.243	0.001384	-0.3275	0.035	-0.52	0.214	?	3.607	Benign
0.91	0	-0.0075	0.123	-0.61	0.468	?	23.7	Benign
0.989	0.001556	0.6888	0.802	-5.39	0.828	?	25.8	Benign
0.961	0	-1.5766	0.323	-2.38	0.592	?	26.7	Benign
0.546	0	-0.8336	0.284	-0.57	0.198	?	18.06	Benign
?	?	-0.981	?	-0.11	0.099	?	2.268	Benign
0.042	0.099137	-1.0823	0.21	0.1	0.225	?	8.364	Benign
0.244	0.000001	-0.6458	0.47	-6.07	0.417	?	24.1	Benign
0.002	0.329725	-0.9476	0.352	-1.69	0.081	?	6.079	Benign
?	?	-0.9533	?	?	0.254	?	0.372	Benign
0.008	0.595504	-1.053	0.125	-0.92	0.255	?	0.002	Benign
?	?	?	?	?	?	?	0.695	Benign
0.018	0.000011	-0.8157	0.258	1.13	0.228	?	22.9	Benign
?	?	-1.0386	?	?	0.249	?	8.374	Benign
0.002	0.005102	-0.5162	0.075	0.02	0.204	?	1.378	Benign
0.03	0.200867	-1.0842	0.194	0.93	0.033	?	0.001	Benign
?	?	-1.0417	?	?	0.026	?	12.7	Benign
0.017	0.00557	-0.9964	0.291	0.62	0.096	?	16.93	Benign
0.818	0.004926	0.4119	0.775	-0.93	0.472	?	23.3	Benign
0	0.045372	-0.4766	0.542	0.11	0.354	?	0.593	Benign
?	?	-0.6314	?	-2.47	0.296	?	22.1	Benign
0.043	0.053221	-0.6314	0.613	-0.92	0.446	?	22.1	Benign
?	?	-0.8108	?	-0.73	0.193	?	0.014	Benign
0.013	0.008341	-0.8108	0.666	0.24	0.51	?	0.014	Benign
?	?	0.4922	?	0.9	0.466	?	4.854	Benign
0.065	0.197746	-1.0431	0.115	-0.02	0.096	?	1.003	Benign
0.155	0.000611	-0.9837	0.112	-1.19	0.292	?	7.091	Benign
0	0.009907	-0.9028	0.004	0.94	0.251	?	0.002	Benign
?	?	-0.9539	?	?	0.14	0.189	17.13	Benign
?	?	-0.5283	?	?	0.266	1.0219	11.09	Benign
?	?	-0.566	?	?	0.467	3.4337	13.91	Benign
0	0.059914	-0.9148	0.062	0.67	0.231	0.0278	13.21	Benign
0.001	0.945276	-0.9527	0.452	0.25	0.192	0.172	3.045	Benign
0	?	-0.3096	0.038	-0.02	0.311	0.0192	0.001	Benign
0.001	?	-0.2075	0.096	-0.23	0.137	0.2848	8.335	Benign
0.011	?	-0.9727	0.096	-0.76	0.072	0.8352	4.529	Benign
0.001	?	-0.3163	0.124	-0.67	0.234	0.6017	17.45	Benign
0	1	-0.8118	0.093	0.19	0.305	0.0023	0.001	Benign
0.004	0.060131	-0.912	0.011	-0.15	0.047	0.2161	12.42	Benign
0.242	0.000004	-0.9029	0.044	-2.35	0.098	2.2272	22.5	Benign
0	?	-0.9913	0.035	0.69	0.061	0.1105	0.003	Benign
0.015	?	-1.0465	0.043	-4	0.097	1.1262	22.8	Benign
0.09	0.081118	-0.5791	0.317	-0.65	0.358	2.0531	6.335	Benign
0.001	?	-1.0482	0.231	0.46	0.033	0.3151	10.19	Benign
0.037	0.000203	-1.0581	0.13	?	0.058	0.9749	15.46	Benign
0.005	0.171261	-0.7624	0.699	?	0.499	0.8844	12.83	Benign
0.005	0.01146	-0.4276	0.588	-1.82	0.51	0.7465	20.8	Benign
0.015	0.494771	-1.0999	0.073	-0.61	0.091	0.5692	8.946	Benign
0.004	0.048256	-0.936	0.022	0	0.058	0.0691	0.002	Benign
0.008	0.896761	-1.023	0.028	-0.13	0.035	0.0048	0.001	Benign
0.107	0.843829	-1.0739	0.064	-1.06	0.103	0.8099	6.235	Benign
?	?	-0.9511	?	0.26	0.016	0.2223	13.01	Benign
0.001	0.201594	-1.0848	0.042	1.31	0.091	0.143	0.025	Benign
0.004	0.009452	-0.9047	0.307	2.58	0.152	0.0844	4.781	Benign
?	?	-0.947	?	1.73	0.044	0.5861	9.743	Benign
0.002	0.327602	-0.9481	0.018	-2.81	0.028	0.2833	9.446	Benign
0.049	0.005468	-0.5957	0.23	-1.08	0.259	1.9377	1.522	Benign
0	0.314594	-0.9768	0.021	-0.5	0.136	0.7032	10.97	Benign
0.002	0.000031	-0.843	0.705	-0.22	0.412	0.5908	18.06	Benign
0.946	0	-0.1413	0.406	-2.53	0.354	5.4593	24.2	Benign
0.003	0.000408	-1.0349	0.193	0.63	0.202	0.0825	0.002	Benign
0.071	0.000007	-0.769	0.137	-0.7	0.223	1.3364	5.735	Benign
0.05	0.116447	-1.0433	0.168	-0.44	0.142	0.1057	0.499	Benign
0.999	0.000008	-1.2656	0.404	-2.72	0.567	4.828	23.2	Benign
0.013	0.787771	-1.0983	0.215	-0.33	0.032	0.6677	3.419	Benign
0	0	-0.9904	0.043	0.41	0.142	0.734	9.735	Benign
0.001	0.095644	-0.9582	0.066	0.5	0.023	0.5353	6.25	Benign
0.82	0.000015	-0.4705	0.354	-1.99	0.269	4.4584	10.95	Benign
0	0.016575	-1.0063	0.111	-0.3	0.012	0.1771	0.002	Benign
0.003	0.006774	-1.0141	0.05	-0.25	0.169	0.6426	0.227	Benign
0.886	0.067514	-0.3193	0.857	-3.07	0.586	1.7699	13.94	Benign
0.106	0.084609	-0.9877	0.145	-1.29	0.053	0.7754	14.35	Benign
0.417	0.969202	-0.8337	0.118	0.03	0.072	0.5953	0.002	Benign
0.074	0.800996	-0.9705	0.091	-0.71	0.064	0.8079	8.442	Benign
0.973	0.000109	-0.4853	0.799	-2.38	0.339	6.7628	32	Benign
0.003	0.688818	-0.9771	0.646	-0.64	0.29	0.1833	0.459	Benign
0.005	0.877834	-1.0045	0.096	-0.42	0.025	0.1472	1.254	Benign
0.76	0.408144	-0.7755	0.384	-3.85	0.392	5.0371	26.2	Benign
1	0.000113	-0.1458	0.822	-5.36	0.5	10.1945	32	Benign
0.266	0.303477	-0.5484	0.719	-2.59	0.379	3.3792	23.9	Benign
0.21	0.102821	-0.9316	0.054	-0.63	0.087	0.9573	12.53	Benign
0.999	0.001368	0.0646	0.499	-2.49	0.345	5.9858	26.3	Benign
0.015	0.4366	-1.0328	0.201	-0.17	0.06	0.5081	11.8	Benign
1	0.00007	-0.2356	0.153	-2.63	0.374	7.1471	31	Benign
1	0.000325	0.5336	0.918	-2.46	0.739	12.9274	33	Benign
0	0	-0.9483	0.481	4.23	0.258	0.6684	12.26	Benign
0.005	0.0763	-0.9206	0.533	-0.57	0.357	1.3755	12.75	Benign
0.204	0.000569	-0.9754	0.335	-2.81	0.161	2.7982	20.4	Benign
0.773	0	-0.7359	0.189	-4.02	0.411	7.0874	27.2	Benign
0.04	0.000569	-1.0181	0.2	-0.42	0.037	0.2098	0.001	Benign
0.472	0	-0.5229	0.567	-4.06	0.56	5.1186	22.4	Benign
0.003	0.048337	-1.0886	0.102	-0.04	0.218	1.0463	12.46	Benign
?	?	-1.0564	?	-0.85	0.028	1.162	15.28	Benign
0.003	?	-1.0564	?	-1.8	0.041	1.162	15.28	Benign
0.035	0.632346	-1.0307	0.048	-1.55	0.007	0.1962	4.089	Benign
0	?	-1.0537	0.067	1	0.015	0.0498	0.001	Benign
0	?	-0.9936	0.04	0.56	0.031	0.2858	0.003	Benign
0	?	-1.0331	0.043	1.29	0.015	0.0696	0.001	Benign
0.012	?	-0.9735	0.052	-0.08	0.013	0.1365	3.021	Benign
0	?	-1.0202	0.043	3.39	0.073	0.4491	11.71	Benign
0.064	?	-0.9083	0.063	-1.34	0.03	0.188	1.281	Benign
0.001	?	-0.9029	0.101	-0.03	0.026	0.0147	0.004	Benign
0	?	-0.9457	0.059	1.57	0.088	0.3504	0.01	Benign
0.117	?	-0.9636	0.081	-0.82	0.04	0.7857	7.147	Benign
0.029	0.000011	-0.7855	0.071	0.81	0.392	0.3875	0.283	Benign
0	0.250384	-1.0085	0.18	-0.03	0.198	0.0516	3.273	Benign
0	0.309285	-0.957	0.044	1.48	0.261	0.0142	0.069	Benign
0	0.416735	-1.0013	0.339	1.88	0.084	0.0731	0.003	Benign
0.006	0.000341	-0.9554	0.283	-0.5	0.281	0.0568	6.575	Benign
0.001	0.000067	-0.9477	0.078	3.13	0.315	0.8714	11.82	Benign
0.004	0.629221	-1.0088	0.055	0.04	0.155	0.1792	0.001	Benign
0.001	?	-1.022	0.074	-0.3	0.03	2.4225	13.24	Benign
0.019	?	-0.951	0.231	-0.37	0.053	2.3426	22.6	Benign
0.243	0.028173	-1.0215	0.229	-2.56	0.318	4.0173	23.3	Benign
0	0.769471	-1.0023	0.037	0.57	0.041	0.0684	3.133	Benign
0	0.885533	-0.9929	0.093	-0.04	0.024	0.025	0.005	Benign
0	0.424688	-1.0699	0.059	0	0.141	0.0508	0.001	Benign
0.035	0.37872	-0.9014	0.068	-0.85	0.126	0.3157	2.603	Benign
0	0.733603	-0.9187	0.016	0.36	0.136	0.0178	0.001	Benign
0.001	0.013712	-0.9529	0.089	0.22	0.137	0.017	0.001	Benign
0.345	0.000023	-0.6956	0.464	-1.68	0.274	2.2359	19.52	Benign
0	0.443899	-1.0291	0.201	1.16	0.071	0.2551	0.001	Benign
0.997	0.0008	-0.9953	0.175	-2.06	0.079	3.926	22.5	Benign
0.696	0.004764	-0.9751	0.67	-1.33	0.193	3.957	21.4	Benign
0.867	0.054068	-0.4614	0.236	-2.51	0.139	3.3003	5.658	Benign
?	0.011262	-0.9993	?	-0.24	0.031	0.7965	7.67	Benign
0.166	0.000008	-0.2067	0.178	-3.5	0.415	2.9665	23	Benign
0.999	0.000001	-0.1371	0.802	-0.87	0.401	6.5684	23.2	Benign
0.128	0.597366	-0.9025	0.123	-1.24	0.358	2.2292	23.7	Benign
0.462	0.792618	-0.4079	0.71	?	0.509	1.3054	24	Benign
0.004	0.821583	-0.7227	0.594	?	0.548	0.3794	13.64	Benign
?	?	?	?	?	?	0.4566	17.6	Benign
0.035	0.810206	-0.8262	0.836	?	0.445	0.4566	17.6	Benign
0.994	0.002342	0.604	0.927	?	0.683	4.9622	27.7	Benign
0.982	0.445649	-0.5013	0.741	?	0.445	2.0929	23.2	Benign
1	0.000113	-0.0839	0.903	?	0.518	7.1758	27.7	Benign
0.085	0.177981	-0.324	0.721	?	0.569	0.96	18.33	Benign
0.542	0.393832	-0.8141	0.75	?	0.521	0.2299	6.961	Benign
0.09	0.002556	-0.8538	0.681	?	0.426	1.6781	21.2	Benign
0.626	0.002556	-0.0502	0.932	?	0.705	2.951	23.2	Benign
0.999	0.001817	0.4923	0.86	?	0.571	2.7617	22.1	Benign
0.028	0.690629	-0.7495	0.864	?	0.489	0.1197	0.023	Benign
0.01	0.990753	-0.726	0.602	?	0.544	0.2411	1.035	Benign
0.115	0.372123	-1.0796	0.454	?	0.252	0.5761	0.547	Benign
0.997	0.067191	-0.1563	0.951	?	0.554	1.4014	13.49	Benign
0.607	0.109582	-0.2675	0.75	?	0.588	0.251	17.29	Benign
0.056	0.109582	-0.5607	0.444	?	0.285	0.1035	6.256	Benign
0.049	0.055718	-0.6775	0.589	?	0.585	0.2456	11.55	Benign
0.592	0.036602	-0.12	0.759	?	0.516	1.5488	22.3	Benign
0.999	0.001535	-1.0283	0.556	?	0.219	1.5627	23.7	Benign
?	?	-1.0283	?	?	0.05	1.5627	23.7	Benign
?	?	-0.9315	?	?	0.058	1.0629	4.964	Benign
0.995	0.000045	-0.8898	0.63	?	0.234	2.5814	26.8	Benign
?	?	?	?	?	?	2.5814	26.8	Benign
0.023	0.009256	-0.7649	0.545	?	0.389	1.0522	22.2	Benign
0.002	0.133014	-0.6189	0.542	-0.12	0.39	0.413	12.5	Benign
?	?	-0.5188	?	?	0.022	0.3324	4.746	Benign
0.107	0.578514	-0.5188	0.546	-0.61	0.434	0.3324	4.746	Benign
0.071	0.017996	-0.3762	0.711	-0.68	0.527	1.5071	18.95	Benign
?	?	-0.4856	?	?	0.038	0.5788	4.423	Benign
0.164	0.278124	-0.4856	0.63	-0.29	0.55	0.5788	4.423	Benign
0.089	0.204371	-0.8339	0.617	-0.57	0.359	0.9878	22.8	Benign
0.011	0.482855	-0.9727	0.56	-0.03	0.423	0.2223	0.216	Benign
?	?	-0.5722	?	?	0.052	1.0312	16.05	Benign
0.099	0.056591	-0.5722	0.552	-1.17	0.361	1.0312	16.05	Benign
0.935	0.001343	0.5532	0.641	-2.91	0.562	7.2977	33	Benign
0.001	0.386105	-0.9056	0.794	2	0.415	0.0029	0.002	Benign
0.002	0.15179	-1.0241	0.258	0.49	0.067	0.0342	0.001	Benign
0.028	0.955164	-1.0455	0.261	-2.24	0.069	0.4496	0.188	Benign
0.889	0.007555	-0.2075	0.525	-3.69	0.363	2.0262	22.4	Benign
0.263	0.485578	-0.7362	0.511	-1.77	0.412	0.7295	6.071	Benign
0.677	0.063577	-0.0696	0.554	-6.61	0.338	2.4446	22.9	Benign
0.034	0.542052	-0.9328	0.537	-0.28	0.42	0.2294	0.061	Benign
0.831	0.235595	-0.545	0.469	-1.68	0.376	1.7849	12.64	Benign
0.606	0.155009	-1.094	0.252	-5.36	0.227	1.1922	22.2	Benign
0	0.811637	-1.0166	0.509	0.14	0.325	0.0785	12.47	Benign
0.002	0.003123	-0.94	0.602	-0.25	0.452	0.0962	0.016	Benign
0.001	0.003123	-0.9257	0.794	0.01	0.435	0.0007	0.001	Benign
0.102	0.291276	-0.7965	0.555	-0.19	0.34	0.3675	8.001	Benign
0.016	0.000853	-0.9095	0.471	-1.3	0.349	0.0343	0.159	Benign
0	0.00134	-0.9367	0.255	5.84	0.14	0.3578	14.03	Benign
1	0.009571	0.7936	0.933	-6.85	0.847	8.9274	33	Benign
0.876	0.010214	0.1496	0.747	-2.19	0.808	4.8517	25.1	Benign
0.964	0.094829	0.3265	0.831	-3.67	0.815	3.9085	23	Benign
0.969	0.014754	-0.3056	0.636	-6.02	0.407	1.9075	22.4	Benign
0.054	0.118339	-0.8558	0.612	-2.77	0.355	0.7498	19.95	Benign
0.968	0.044598	-0.2815	0.863	-4.76	0.548	2.1355	9.888	Benign
0.108	0.070236	-0.8166	0.364	-2.53	0.237	0.1909	0.005	Benign
0.994	0.004772	-0.0868	0.697	-6.43	0.462	3.0695	23.4	Benign
0.895	0.039919	-0.6542	0.556	-2.86	0.433	0.726	12.81	Benign
0.963	0.088571	-0.1374	0.895	-3.61	0.639	2.4886	23.8	Benign
0.119	0.507467	-0.7706	0.531	-3.31	0.363	0.4676	1.014	Benign
0.033	0.806191	-0.9508	0.265	0.04	0.126	0.6378	12.27	Benign
0.679	0.003644	-0.295	0.567	-1.82	0.487	1.177	1.589	Benign
0.99	0.064196	0.331	0.777	-5.68	0.662	5.2494	23.9	Benign
0.32	0.147967	-0.1701	0.865	-2.84	0.563	1.4665	21.1	Benign
0.992	0.00073	0.6134	0.845	-3.6	0.636	4.6747	25.8	Benign
0.91	0.36251	0.5975	0.484	-3.6	0.361	2.211	21.5	Benign
0.344	0.328678	0.2364	0.82	-3.15	0.658	1.4514	22.2	Benign
0.009	0.181406	-0.5258	0.697	0.75	0.55	0.0112	0.004	Benign
0.009	0.181406	-0.5091	0.786	-3.23	0.57	0.4872	10.72	Benign
0.008	0.067056	-0.6674	0.647	-0.96	0.567	0.0343	0.001	Benign
0.893	0.175324	0.1619	0.516	-3.51	0.371	0.9731	0.001	Benign
0.838	0.040368	0.2615	0.484	-4.11	0.398	3.125	24.8	Benign
0.988	0.016049	-0.8452	0.648	-3.18	0.417	2.6011	18.29	Benign
?	?	-0.8452	?	?	0.305	2.6011	18.29	Benign
0.263	0.240701	-0.3605	0.659	-7.39	0.452	1.5211	7.714	Benign
?	0.240701	-0.3605	?	-6.75	0.294	1.5211	7.714	Benign
?	?	-0.9774	?	?	0.05	1.1302	1.524	Benign
0.06	0.028163	0.1239	0.722	-2.98	0.593	2.3657	23	Benign
0.979	0.000939	0.3424	0.671	-2.88	0.643	5.492	26.8	Benign
?	?	0.3424	?	?	0.692	5.492	26.8	Benign
?	?	-0.9836	?	?	0.029	2.0452	12.92	Benign
?	?	-0.6659	?	?	0.182	3.5065	0.277	Benign
?	?	0.6576	?	?	0.016	1.9184	11.92	Benign
0.996	0.010268	0.6576	0.776	0.09	0.555	1.9184	11.92	Benign
0.058	0.830972	-0.0112	0.759	?	0.584	0.2618	0.391	Benign
?	?	?	?	?	?	11.2652	24.4	Benign
0.209	0.0865	0.1671	0.672	?	0.532	0.6388	11.17	Benign
0.999	0.000041	0.9031	0.768	?	0.776	7.1722	29	Benign
?	?	1.0614	?	?	0.154	5.4223	24.7	Benign
0.999	0.000119	1.0614	0.932	?	0.754	5.4223	24.7	Benign
0.005	0.146502	0.1952	0.666	0.32	0.469	0.8682	0.029	Benign
0.744	0.047381	0.5017	0.69	-0.32	0.519	1.4577	20.8	Benign
0.998	0.686091	-0.2008	0.668	-0.18	0.564	1.4111	16.22	Benign
?	0.686091	-0.2008	?	-0.85	0.167	1.4111	16.22	Benign
0.993	0.000023	-0.7539	0.568	0.22	0.661	1.9386	22.8	Benign
?	?	-0.7539	?	?	0.196	1.9386	22.8	Benign
?	?	0.4855	?	?	0.045	3.6119	24.6	Benign
0.997	0.111526	0.4855	0.838	-0.41	0.632	3.6119	24.6	Benign
0.276	0.384448	-0.062	0.8	-0.9	0.658	1.7135	18.3	Benign
0.645	0.042921	0.6111	0.639	-0.36	0.573	3.0991	23.7	Benign
0	0.081164	-0.9185	0.144	2.03	0.055	0.2796	16.6	Benign
0.98	0	-0.6514	0.086	-2.73	0.507	4.592	29.3	Benign
0.002	0	-0.9628	0.149	2.36	0.078	0.7055	11.99	Benign
0.004	0.033325	-0.4631	0.179	-0.39	0.185	1.0942	16.54	Benign
0.001	0.026343	-0.9417	0.033	-0.26	0.071	0.046	0.002	Benign
0	0	-0.9143	0.052	3.67	0.333	0.4772	12.24	Benign
0	0.491942	-0.9337	0.057	-0.54	0.367	0.2436	0.027	Benign
0.001	0.005554	-0.9365	0.045	0.93	0.162	0.6925	19.67	Benign
0	0.564828	-0.9358	0.015	1.01	0.119	0.1545	0.001	Benign
0	0.208652	-0.9746	0.044	-0.9	0.126	0.9802	0.023	Benign
0	0.052081	-0.9961	0.049	-1.33	0.076	0.0228	0.006	Benign
0.001	0.029793	-0.9981	0.09	-0.18	0.059	0.0266	0.062	Benign
0.918	0.002767	-0.9948	0.212	-1.51	0.153	2.2614	23	Benign
0.642	0.000001	-0.9419	0.081	-2.36	0.118	4.2829	26.1	Benign
0.118	0.182635	-0.9206	0.02	-1.42	0.102	1.2502	23	Benign
0.001	0.024634	-0.9484	0.043	2.82	0.115	0.0847	0.04	Benign
0	0.262909	-0.8924	0.174	1.71	0.183	0.0147	0.001	Benign
0.003	0.508455	-0.9751	0.058	0.01	0.161	0.0696	0.4	Benign
0	0.198071	-1.0617	0.032	-0.26	0.172	0.0513	3.78	Benign
0.595	0.014371	-0.6511	0.08	-1.73	0.228	2.7171	25	Benign
0	0.003096	-0.9661	0.042	1.38	0.112	0.5097	9.708	Benign
0.034	0	-0.9521	0.269	-0.6	0.33	2.3247	20.9	Benign
0	0	-0.9365	0.125	1.77	0.257	0.8252	12.77	Benign
0	0.483913	-1.0386	0.018	-1.35	0.153	0.4537	1.517	Benign
0.135	0.393697	-0.9165	0.238	-3.15	0.103	1.208	6.872	Benign
0.003	0.130721	-1.0931	0.078	-0.74	0.033	0.3069	7.594	Benign
0.186	0.153307	-0.5856	0.169	-1.78	0.127	1.6257	23.3	Benign
0.001	0.042816	-0.8409	0.1	0.12	0.174	0.478	1.822	Benign
0.003	0.002561	-1.0868	0.102	-1.57	0.049	1.663	11.2	Benign
0	0	-0.9297	0.076	3.32	0.349	0.7498	10.65	Benign
0.002	0.613335	-0.9202	0.044	-0.55	0.061	0.2657	0.075	Benign
0.088	0.000181	-1.0204	0.303	-2.6	0.306	2.4738	24.6	Benign
0.28	0.050071	-0.7212	0.445	-1.68	0.396	2.0076	24.4	Benign
0.183	0.000002	0.2967	0.597	-2.5	0.561	2.921	23.6	Benign
0	?	-0.9611	0.148	0.47	0.163	0.1817	0.499	Benign
0	0.411628	-0.9916	0.025	0.59	0.106	0.0108	0.001	Benign
0	0.019056	-1.092	0.032	0.03	0.18	0.0585	0.002	Benign
0.357	0.601501	-1.0147	0.277	-1.04	0.021	0.6054	0.901	Benign
?	?	-0.4292	?	?	0.4	0.0581	11.03	Benign
0.012	0.152116	-1.0999	0.041	-0.82	0.223	0.1867	18.09	Benign
0.023	0.262975	-0.9621	0.072	2.66	0.151	0.0542	0.007	Benign
0.003	0.815893	-1.0639	0.028	0.75	0.101	0.014	0.002	Benign
0.038	0.347306	-0.5009	0.086	-2.02	0.173	0.408	21.7	Benign
0.024	0.004076	-0.4315	0.087	-1.47	0.215	0.514	0.009	Benign
0.207	0.596597	-0.6073	0.132	-1.73	0.279	1.5914	24.3	Benign
0.056	0.00024	-0.4909	0.039	-0.66	0.25	0.5235	19.21	Benign
0.444	0.000371	0.505	0.188	-5.52	0.473	3.2201	24.8	Benign
0.827	0.4103	0.1955	0.244	-1.4	0.366	2.0175	14	Benign
0.092	0.006458	-1.0975	0.213	-2.22	0.162	0.5872	11.66	Benign
0.067	0.80886	-1.0615	0.176	-3.69	0.055	0.5174	23.4	Benign
0.005	0.11158	-1.092	0.019	-0.79	0.035	0.071	2.695	Benign
0	0.581197	-0.9884	0.032	0.04	0.026	0.1271	1.711	Benign
0.003	0.00002	-0.9539	0.015	-0.35	0.055	0.1766	1.345	Benign
0.001	0.00027	-0.9124	0.02	0.23	0.293	0.942	9.927	Benign
0.639	0.042118	-1.0032	0.175	-1.99	0.172	3.1139	21.2	Benign
0	0.000002	-0.9797	0.016	2.44	0.326	0.6244	11.43	Benign
0.006	0.011066	-1.044	0.305	-4.61	0.285	0.6862	23.1	Benign
0	0.171947	-0.9711	0.111	3.4	0.229	0.2219	1.341	Benign
0	0.602237	-1.0088	0.023	0.79	0.036	0.2109	2.769	Benign
0	0.407811	-0.943	0.029	-0.27	0.174	0.662	12.22	Benign
0.001	0.036884	-0.9584	0.044	1.46	0.153	0.1293	0.001	Benign
0.001	0.036731	-0.9464	0.032	0.99	0.249	0.0214	0.025	Benign
0.432	0.776722	-0.9757	0.306	-1.06	0.172	1.3612	20.7	Benign
0.005	0.062693	-1.0298	0.036	-0.56	0.081	0.5586	8.988	Benign
0.001	0.200058	-1.0867	0.075	-0.62	0.205	0.6727	10.56	Benign
0.201	0	-1.0049	0.236	-2.8	0.128	2.753	24	Benign
0.169	0.663052	-1.0974	0.139	-0.27	0.234	1.6494	24.8	Benign
0.18	0.385159	-0.8868	0.094	-0.38	0.028	0.8779	15.6	Benign
0.001	0.646591	-0.952	0.048	-0.37	0.011	0.0214	0.032	Benign
0.449	0.286287	-1.0542	0.017	-0.92	0.097	1.6718	7.357	Benign
0.037	0.000014	-1.0742	0.182	-0.56	0.052	1.7071	22.4	Benign
?	?	-0.8534	?	1.63	0.035	0.8057	11.48	Benign
0.526	0.000173	-1.0357	0.277	-3.17	0.218	2.5883	23.8	Benign
0.123	0	-0.363	0.379	-2.2	0.378	3.0684	23.3	Benign
0.998	0	-0.1228	0.798	-3.38	0.702	7.8603	34	Benign
0	0.119246	-0.9928	0.008	1.32	0.063	0.0221	0.003	Benign
0.003	0.003264	-0.9326	0.046	-0.06	0.088	1.3298	13.96	Benign
0	0.683478	-0.987	0.012	0.37	0.021	0.1849	0.001	Benign
0.004	0	-1.118	0.099	-1.96	0.079	2.2891	13.72	Benign
0.751	0	-1.078	0.318	-1.44	0.149	3.9101	22.8	Benign
0.067	0.002043	-1.0846	0.673	-0.25	0.143	1.7097	22.6	Benign
0.065	0	-1.0668	0.352	-1.33	0.091	2.4217	14.59	Benign
0.041	0	-1.1077	0.084	-0.97	0.102	2.2966	6.397	Benign
0.006	0.953729	-0.9898	0.107	-1.11	0.129	1.5592	15.3	Benign
0.001	0.09636	-0.4301	0.077	-0.21	0.136	0.4807	2.483	Benign
0.003	0.00029	-0.5466	0.19	-1.17	0.229	2.0012	11.07	Benign
0	0.099214	-0.7057	0.182	-0.59	0.21	1.4169	11.53	Benign
0.265	0.000568	-0.0516	0.864	-0.45	0.572	3.713	23.5	Benign
0	0.243007	-0.695	0.454	0.98	0.362	0.1609	0.01	Benign
?	?	-0.241	?	0.3	0.285	4.9989	23.2	Benign
0.868	0	-0.241	0.432	-4.54	0.741	4.9989	23.2	Benign
1	0	1.0593	0.999	-6.29	0.963	15.3531	28.9	Benign
0.34	0.000052	0.0934	0.804	-1.66	0.559	3.9813	22.6	Benign
0.405	0.000934	0.2975	0.648	-3.25	0.683	3.4581	24.3	Benign
0.002	0.000277	-0.5974	0.831	-0.73	0.489	1.23	10.87	Benign
0.004	0.05985	-0.3684	0.791	-1.27	0.513	0.905	11.73	Benign
0.003	0.9024	-1.0974	0.144	0.31	0.163	1.0029	0.281	Benign
0.989	0.000088	-0.3729	0.484	-2.11	0.539	4.8673	24.4	Benign
0.581	0.000177	-0.3029	0.276	-2.22	0.322	2.4438	11.16	Benign
0.065	0.003501	-0.3685	0.279	-1.07	0.155	0.5542	0.005	Benign
0.019	0.865204	-0.987	0.275	-0.41	0.104	0.4837	0.69	Benign
0.001	0.000095	-1.0983	0.335	-1.51	0.204	1.9513	22.7	Benign
0.278	0.032306	-0.8466	0.323	-0.58	0.217	0.7732	14.91	Benign
0.976	0	-0.3367	0.302	-1.01	0.389	3.3526	17.44	Benign
0.999	0	-0.3175	0.443	-1.68	0.394	3.4431	23.5	Benign
0.992	0.014139	-0.989	0.49	-4.26	0.2	6.3541	29.6	Benign
0.003	0.008092	-1.0511	0.043	-1.12	0.007	0.0513	0.001	Benign
0	?	-0.95	0.132	0.93	0.017	0.0626	0.041	Benign
0.996	0.002726	-1.117	0.057	-1.22	0.033	0.809	14.09	Benign
0.002	?	-0.9515	0.111	2.01	0.039	0.0909	0.717	Benign
0.824	0.996567	-1.0734	0.286	-2.12	0.036	2.0601	22.8	Benign
0.996	0.00007	-1.1846	0.352	-2.75	0.193	5.2908	24.9	Benign
0.152	0.270768	-0.883	0.024	-1.05	0.034	0.6581	7.357	Benign
0	0.084015	-0.9567	0.131	1.48	0.064	0.2145	8.915	Benign
0.999	0	0.5703	0.395	-2.61	0.821	8.0226	24.7	Benign
0.001	0.149225	-0.9493	0.254	2.66	0.152	0.2902	0.015	Benign
0	0.058515	-0.9774	0.254	1.67	0.082	0.4321	0.324	Benign
0	0	-0.9502	0.117	0.81	0.138	0.8494	11.15	Benign
0.279	0.000901	-0.9588	0.617	-0.52	0.47	2.6222	19.61	Benign
0	0.454393	-1.0282	0.003	1.9	0.081	0.1572	0.385	Benign
0.997	0	-0.9421	0.286	-1.67	0.123	3.4016	28.6	Benign
0.001	0.001405	-0.9573	0.023	-0.6	0.139	1.5992	8.668	Benign
0.043	0.009272	-0.9571	0.168	-0.2	0.053	0.8634	12.31	Benign
0.001	?	-1.0334	0.698	3.02	0.455	1.4231	23.2	Benign
?	?	-1.0334	?	?	0.035	1.4231	23.2	Benign
?	?	?	?	?	?	1.4231	23.2	Benign
0.002	0.012692	-1.0823	0.456	0.93	0.191	1.0294	12.81	Benign
0	0.000001	-0.9976	0.774	4.48	0.354	0.7628	15.63	Benign
0.996	0.000001	-0.801	0.151	-1.84	0.236	6.4981	21.3	Benign
0.995	0.000005	-1.099	0.788	-5.07	0.302	6.5777	26.8	Benign
0.938	0.003626	-0.725	0.553	-1.56	0.227	5.0528	34	Benign
?	?	-0.9152	0.117	3.34	0.128	0.9981	9.498	Benign
?	?	-0.7605	0.344	-2.08	0.23	4.9469	32	Benign
0	0	-0.9741	0.136	3.69	0.11	0.6847	16.29	Benign
0.998	0	-0.9772	0.227	-2.13	0.301	10.1465	31	Benign
0.953	0.000002	-0.5137	0.339	-1.71	0.185	8.1301	26.2	Benign
0.42	0.000183	-1.1614	0.318	-1.14	0.085	4.517	25.8	Benign
0.001	0.005787	-1.009	0.052	0.43	0.07	0.4003	12.95	Benign
0.855	0	-1.0095	0.207	-2.03	0.143	1.888	23.2	Benign
0.015	0	-0.4581	0.141	-1.27	0.33	2.8143	10.94	Benign
0	0.000747	-0.9408	0.019	2.34	0.107	0.3568	0.582	Benign
0.95	0.001049	-0.9753	0.123	-2.08	0.23	2.7451	26.1	Benign
0.001	0.797044	-0.9302	0.095	-0.07	0.272	0.1548	12.04	Benign
0.004	0.441315	-0.8077	0.397	-1.08	0.352	1.9069	15.45	Benign
0.003	0.060788	-0.8962	0.08	0.01	0.261	1.3242	15.16	Benign
0.985	?	-0.5341	0.282	-2.6	0.312	5.9757	23.6	Benign
0.236	?	-0.8778	0.381	-2.51	0.177	4.0814	23	Benign
0.998	?	-0.6652	0.461	-3.57	0.339	4.4349	21.9	Benign
0	?	-1.04	0.075	0.35	0.065	1.2333	10.65	Benign
0.68	?	-0.6024	0.333	-2.81	0.218	5.8975	23.4	Benign
1	?	0.1215	0.527	-5.13	0.689	14.7708	19.93	Benign
0.039	?	-0.9432	0.369	-3.31	0.102	2.3165	23	Benign
0.992	?	0.1086	0.312	-2.99	0.566	6.4721	12.99	Benign
0.998	?	-0.6615	0.269	-2.87	0.299	9.2174	23.6	Benign
0.006	?	-0.902	0.351	-1.13	0.146	1.4308	10.75	Benign
0.755	?	-0.3338	0.322	-2.17	0.281	4.6425	23.2	Benign
0.371	?	-0.9094	0.33	-2.83	0.267	4.2758	24	Benign
0.998	?	-0.4603	0.373	-2.2	0.354	10.6778	16.81	Benign
0.17	?	-0.7663	0.126	-1.06	0.042	2.0862	10.95	Benign
0.015	?	-0.5611	0.342	-4.47	0.328	2.6537	22.8	Benign
0.081	?	-0.8772	0.36	-1.49	0.194	2.4239	13.41	Benign
0.006	?	-1.0235	0.101	-0.43	0.078	0.5659	11.42	Benign
0.998	?	-0.0872	0.379	-2.78	0.586	5.8731	22.7	Benign
0.997	?	0.5619	0.311	-4.62	0.596	10.1446	22.5	Benign
0.371	?	-0.4508	0.428	-3.52	0.492	5.4295	13.73	Benign
0.984	?	-0.4868	0.414	-3.41	0.454	12.188	21.2	Benign
0.266	?	-0.635	0.394	-3.83	0.244	3.4841	15.61	Benign
0	?	-1.0528	0.038	0.23	0.045	0.18	0.005	Benign
0.006	?	-0.9931	0.026	-0.89	0.027	0.1635	0.021	Benign
0	?	-1.0669	0.19	-0.69	0.128	0.1864	0.047	Benign
0	?	-1.0222	0.115	-0.22	0.073	0.2529	0.005	Benign
0.013	?	-1.0102	0.152	-1.59	0.059	1.1317	9.028	Benign
0.305	?	-0.9045	0.27	-4.32	0.236	3.693	13.37	Benign
0.103	?	-0.9049	0.229	-1.54	0.134	2.5136	6.57	Benign
0	?	-0.9757	0.05	1.8	0.164	1.3026	16.08	Benign
1	?	0.367	0.503	-4.06	0.76	12.4146	21.3	Benign
0.044	?	-1.0731	0.093	-0.75	0.039	2.0731	18.52	Benign
0.001	?	-1.001	0.033	-0.57	0.075	1.8875	18.73	Benign
0.018	?	-0.9901	0.24	-1.27	0.051	1.442	23.3	Benign
0.99	?	-0.0059	0.514	-3.22	0.424	7.4911	21.9	Benign
0.068	?	-0.9734	0.477	-1.5	0.235	0.5283	0.042	Benign
1	?	-0.403	0.767	-4.14	0.459	8.8572	23.9	Benign
0.011	?	-0.9494	0.231	-2.34	0.094	0.5889	15.38	Benign
?	?	-0.9786	?	?	0.035	0.2134	17.82	Benign
0	0.017354	-1.0574	0.158	-0.3	0.197	0.8538	22.9	Benign
0	0.025382	-0.8796	0.143	-0.2	0.217	0.048	0.008	Benign
0.057	0.014462	-0.3388	0.274	-0.31	0.193	1.8747	23.7	Benign
0.006	0.000829	-0.9027	0.076	-2.76	0.249	0.5773	4.189	Benign
0.025	0.003423	-1.0725	0.074	-1.11	0.208	2.1662	22.1	Benign
0.23	0	-0.6605	0.314	-3.15	0.279	3.3451	23.1	Benign
0	?	-0.9495	0.109	3.22	0.229	0.9006	20.6	Benign
0.004	?	-0.9434	0.098	2	0.209	0.2839	14.35	Benign
0.2	?	-1.1616	0.275	-7.77	0.471	2.5975	20.9	Benign
0	?	-0.9027	0.037	-0.03	0.254	0.717	1.217	Benign
0	?	-1.0548	0.075	-0.31	0.168	0.1472	8.453	Benign
0.997	0.007879	-1.817	0.163	-3.52	0.415	3.4316	24.5	Benign
0.011	0.141938	-0.9192	0.129	2.9	0.264	0.1097	0.037	Benign
0.011	0.327603	-0.9619	0.05	1.56	0.163	0.4492	9.659	Benign
1	0.000847	-1.3321	0.277	-4.75	0.388	4.5726	26.1	Benign
0.001	0.035388	-0.9858	0.021	2.62	0.155	0.0878	0.022	Benign
0.006	0.718837	-0.9012	0.053	-1.33	0.034	0.683	15.24	Benign
0	0.000045	-0.9392	0.091	2.64	0.095	0.6173	21.5	Benign
0	0.191771	-0.8659	0.019	0	0.179	0.04	1.618	Benign
0	0.270051	-0.9412	0.008	0.08	0.163	0.1888	3.838	Benign
0.997	0.002355	-0.415	0.287	-2.39	0.539	7.4118	22.9	Benign
0.003	0.095204	-0.7603	0.072	-3.2	0.237	0.4529	8.451	Benign
0.401	0.002562	-0.8423	0.106	-0.18	0.298	1.425	12.96	Benign
0.548	0.110261	-0.6954	0.141	-0.95	0.081	1.0123	14.32	Benign
0.155	0.027191	-1.0565	0.166	-0.11	0.109	0.7396	13.37	Benign
0.807	0.005044	-0.9706	0.087	-0.75	0.208	1.5073	13.61	Benign
0	0.018923	-0.9539	0.051	1.55	0.137	0.1633	0.009	Benign
0	0.19912	-0.9501	0.044	0.31	0.265	0.865	9.541	Benign
0.04	0.001589	-1.0933	0.68	-0.58	0.524	1.7364	9.896	Benign
0.113	0.046102	-0.7177	0.104	0.04	0.144	0.6549	0.645	Benign
0.002	0.121677	-1.0611	0.125	0.13	0.084	0.411	4.698	Benign
0.605	0.097052	-1.0005	0.102	-2.54	0.175	3.7727	26.2	Benign
0.007	0.000036	-1.0802	0.015	0.13	0.102	0.4409	5.828	Benign
0	0.409722	-1.0965	0.027	-0.69	0.189	0.4835	13.46	Benign
0	0.021394	-0.9556	0.013	0.61	0.082	0.302	0.007	Benign
0.991	0	0.7024	0.824	-2.63	0.567	5.0462	23.6	Benign
0.001	0.015082	-0.6453	0.116	-0.41	0.231	1.0494	3.466	Benign
0	0.773538	-0.9573	0.236	-0.43	0.283	0.1111	0.003	Benign
0.816	0.000189	0.2534	0.39	-0.35	0.466	3.7765	22.9	Benign
?	?	-0.9948	?	?	0.009	0.188	10.45	Benign
0	0.027957	-0.9892	0.108	1.03	0.2	0.0756	0.057	Benign
?	?	-1.0123	?	?	0.005	0.0869	6.149	Benign
0.999	0	-0.9354	0.234	-3.89	0.423	5.4634	27.7	Benign
0.002	0.489117	-1.0246	0.056	-1.37	0.128	0.7927	22.3	Benign
0.041	0.05672	-1.0908	0.077	-1.22	0.193	0.8823	16.81	Benign
0.902	0.101486	-0.5321	0.165	-2.07	0.26	2.367	28.6	Benign
0.001	0.050308	-0.9673	0.044	0.76	0.148	0.2745	8.055	Benign
0.982	0.00003	-0.8544	0.385	-0.45	0.277	4.6334	25.8	Benign
0	?	-1.0244	0.03	4.98	0.121	0.5148	3.387	Benign
0	0.002087	-0.9316	0.046	-1.06	0.041	0.009	0.002	Benign
0	0.755339	-1.0668	0.021	0.62	0.037	0.1742	0.002	Benign
0.005	0.811814	-1.0274	0.023	0.03	0.006	0.0784	0.1	Benign
0.003	0.370482	-0.9194	0.063	-1.38	0.083	0.0947	18.05	Benign
0	0.124923	-1.0975	0.042	1.79	0.031	0.2886	0.005	Benign
0.009	?	-0.9783	0.039	0.41	0.013	0.2112	13.29	Benign
0.459	0.014902	-1.0536	0.123	-0.69	0.052	1.431	21.9	Benign
0.981	0.000003	-1.0632	0.211	0.18	0.062	2.5423	18.06	Benign
?	?	-1.0632	?	?	0.065	2.5423	18.06	Benign
?	?	-0.9613	?	?	0.02	0.0847	5.749	Benign
0	0.741514	-0.9991	0.126	0.19	0.024	0.0483	0.001	Benign
?	?	-0.9991	?	?	0.019	0.0483	0.001	Benign
?	?	-0.7787	?	?	0.166	0.6897	16.3	Benign
?	?	-0.7787	?	0.31	0.164	0.6897	16.3	Benign
0	0.043074	-0.9123	0.257	0.48	0.089	0.0487	0.422	Benign
0.041	0	-0.9113	0.044	-0.28	0.22	1.6752	3.97	Benign
0	0.298584	-0.9439	0.018	0.35	0.244	0.7456	3.227	Benign
0.994	0	-1.1159	0.717	-1.01	0.625	9.4635	29.6	Benign
0	?	-1.148	?	0.4	0.133	0.0138	11.47	Benign
0.193	0.735987	-0.6631	0.195	-0.46	0.322	0.8322	24.1	Benign
0	0.650226	-1.0172	0.235	0.18	0.29	0.257	7.551	Benign
0.101	?	-1.0324	0.435	-1.89	0.105	2.61	23.8	Benign
0.001	0.494282	-0.9737	0.245	-1.16	0.028	0.0537	1.749	Benign
0.006	0.280054	-1.0875	0.272	0.77	0.104	0.032	0.14	Benign
0.018	0	-0.7373	0.317	-3.22	0.353	2.6411	23	Benign
0.199	0	-0.7029	0.063	-0.8	0.194	2.2606	11.39	Benign
0.025	0	-0.6713	0.792	-0.86	0.281	3.231	24.5	Benign
0.197	0.000018	-1.1262	0.251	-0.46	0.116	3.0815	23.5	Benign
0.002	0.799664	-1.0713	0.2	-0.13	0.051	0.0165	0.002	Benign
0	0.040312	-0.7915	0.247	-0.28	0.358	0.2068	12.82	Benign
0.999	0.095115	-0.3651	0.775	-5.06	0.69	5.1888	29.7	Benign
?	?	-0.3651	?	?	0.471	5.1888	29.7	Benign
?	?	-0.9889	?	?	0.081	3.0835	13.77	Benign
0.241	0.000007	-0.2139	0.678	-0.73	0.407	4.9995	23.3	Benign
0.074	0.00001	-1.0773	0.517	-0.36	0.292	1.8451	13.9	Benign
0.969	0	0.5622	0.928	-4.79	0.934	6.4199	32	Benign
?	?	0.5622	?	?	0.505	6.4199	32	Benign
?	?	0.5918	?	?	0.739	6.7837	24.2	Benign
0.626	0.001785	0.5918	0.918	-3.69	0.856	6.7837	24.2	Benign
?	?	0.8393	?	?	0.135	5.7939	23.8	Benign
0.578	0.000009	0.8393	0.661	-2.99	0.652	5.7939	23.8	Benign
?	?	-1.0257	?	?	0.016	1.1211	0.057	Benign
?	?	0.5183	?	?	0.654	10.9701	33	Benign
0.998	0	0.5183	0.953	-5.62	0.731	10.9701	33	Benign
0.28	0.176831	-1.032	0.481	0.46	0.385	1.4471	7.324	Benign
?	?	-1.032	?	?	0.024	1.4471	7.324	Benign
0.086	0.03737	-1.0212	0.842	-0.27	0.539	0.9615	3.529	Benign
?	?	?	?	?	?	0.9615	3.529	Benign
0.013	0.001283	-0.2022	0.928	-3.44	0.797	9.3918	22.9	Benign
?	?	-0.2022	?	?	0.35	9.3918	22.9	Benign
0.981	0	0.8682	0.927	-4.82	0.963	9.2545	28	Benign
0.003	0.001284	0.0344	0.897	-1.3	0.441	2.7872	16.99	Benign
0.923	0.000489	0.6877	0.729	-1.86	0.523	7.0718	24.6	Benign
0.964	0	-0.5421	0.814	-4.96	0.898	12.2979	29	Benign
0.999	0.000002	0.9545	0.81	-3.49	0.778	2.7284	23.5	Benign
0.138	0.031544	-0.0714	0.33	-0.51	0.277	1.4196	10.04	Benign
0.17	0.000087	-1.0945	0.05	0.18	0.19	0.1518	0.002	Benign
0.074	0.058784	-0.999	0.033	-0.95	0.089	0.2565	14.47	Benign
0.057	0.297431	-1.0663	0.083	0.17	0.041	1.474	18.14	Benign
0.003	0.064061	-0.9771	0.083	-0.44	0.016	1.1471	9.795	Benign
?	?	-0.9628	?	?	0.047	2.6472	16.22	Benign
0.015	0.000004	0.5179	0.167	-2.14	0.778	2.4104	12.76	Benign
0.01	0.000025	-1.0688	0.074	-0.04	0.093	2.4742	8.012	Benign
0	0.232814	-1.0601	0.031	0.01	0.046	0.3648	0.294	Benign
0.009	0.003563	-0.9255	0.244	-4.5	0.316	3.2063	23.1	Benign
0.41	0.014576	-1.2246	0.017	-1.53	0.346	2.5435	22.4	Benign
0.095	0.158662	-1.021	0.064	-0.39	0.148	1.0501	10.68	Benign
0.002	0.4723	-0.9674	0.064	-1.31	0.201	0.3561	10.8	Benign
0.006	0.013303	-1.0682	0.087	0.44	0.042	0.0872	0.335	Benign
0.041	0.00001	-0.8582	0.201	-0.32	0.287	1.6956	13.7	Benign
0.051	0.000022	-0.936	0.434	-0.79	0.437	1.8829	18.42	Benign
0.998	?	-0.9198	0.446	-2.19	0.146	3.7953	22.6	Benign
0.053	?	-0.9538	0.074	-0.83	0.133	0.8186	16.34	Benign
0.005	?	-1.0896	0.243	-0.84	0.03	1.1165	23.1	Benign
1	?	-0.2882	0.342	-2.93	0.465	5.838	21.1	Benign
0.043	0.240011	-1.1206	0.137	-1.36	0.187	0.6958	17.32	Benign
0	0.012794	-0.948	0.029	3.39	0.174	0.6846	13.43	Benign
0.163	0	-0.9733	0.256	-0.19	0.418	2.4344	17.86	Benign
0.001	0.014207	-0.9297	0.078	0.27	0.211	2.072	17.44	Benign
?	?	-0.9297	?	?	0.218	2.072	17.44	Benign
?	?	-0.9444	?	?	0.035	0.0148	11.67	Benign
?	0.822365	-0.9078	?	?	0.094	0.2385	8.222	Benign
?	?	-0.9732	?	?	0.018	0.0613	0.034	Benign
0	0.491278	-0.9732	0.276	0.75	0.391	0.0613	0.034	Benign
?	?	-1.0586	?	?	0.11	0.367	0.593	Benign
0	?	-0.9025	?	0.07	0.268	0.0048	1.504	Benign
0.004	0.250755	-0.8791	0.043	1.4	0.236	0.0731	0.05	Benign
0.009	0.883105	-1.0687	0.064	-0.1	0.094	0.36	2.646	Benign
0.004	?	-0.8406	?	1.09	0.111	0.643	12.63	Benign
0.998	0	-0.7328	0.23	-3.3	0.406	3.9547	33	Benign
?	?	-0.7328	?	-0.26	0.49	3.9547	33	Benign
?	?	-0.4876	?	0.28	0.201	0.2261	4.653	Benign
0.94	0.000015	-0.3112	0.303	-2.61	0.205	5.9843	26.7	Benign
0.085	0.342604	-0.9029	0.138	-1.73	0.071	1.0466	0.041	Benign
0.998	0.132972	-1.0974	0.22	-3.75	0.073	0.9713	1.195	Benign
0.951	0.048314	-0.8582	0.313	-3.55	0.151	1.8993	27.5	Benign
0.447	0.003451	-1.1011	0.236	-1.83	0.164	1.4289	12.18	Benign
0.218	?	-1.0949	0.158	-0.85	0.238	0.5739	5.385	Benign
0.998	0	-1.1392	0.284	-2.65	0.377	5.5586	27.4	Benign
0.016	0.402567	-1.0055	0.116	-1.14	0.033	1.225	8.779	Benign
0.561	0.003166	-0.995	0.098	-1.72	0.06	2.0339	23.5	Benign
0.011	0.000011	-1.0621	0.17	-2.15	0.114	0.6204	13.12	Benign
0.03	0.02982	-1.0153	0.083	-0.53	0.058	0.4037	16.07	Benign
0	0.555189	-0.9703	0.047	1.94	0.106	0.0578	5.813	Benign
?	?	-1.034	?	?	0.112	1.6893	12.77	Benign
0	0	-0.9464	0.177	0.36	0.221	0.4489	5.055	Benign
0.04	0.000013	-0.9123	0.38	-1.82	0.486	1.9429	11.69	Benign
0.255	0.003563	-1.1141	0.243	-1.61	0.121	4.5094	23	Benign
0.228	0.994193	-0.933	0.268	-1.94	0.052	1.6199	20.8	Benign
?	?	-0.9447	?	?	0.082	0.8825	13.27	Benign
0	0.234257	-1.0981	0.092	-0.16	0.088	0.0782	0.142	Benign
0.002	0.936641	-1.1198	0.014	-0.26	0.052	0.0763	0.397	Benign
0.002	0.127953	-1.0722	0.028	-0.43	0.126	0.3219	0.078	Benign
?	?	-1.0617	?	?	0.007	0.3809	0.032	Benign
?	?	-1.0617	?	?	0.004	0.3809	0.032	Benign
0.119	0.012411	-1.0257	0.144	-1.93	0.265	2.3431	11.41	Benign
?	?	-1.0091	?	?	0.009	0.0396	7.84	Benign
?	?	-0.9279	?	?	0.332	1.1281	17.36	Benign
0	0.000519	-0.9279	0.322	2.18	0.161	1.1281	17.36	Benign
0	0.083323	-0.9868	0.015	0.38	0.068	0.1742	5.038	Benign
0.008	0.668429	-1.0217	0.332	1.34	0.07	1.2742	11.74	Benign
0.011	0.166653	-0.9468	0.043	-0.48	0.042	0.399	6.508	Benign
0.374	0.726918	-1.1335	0.206	0.27	0.213	2.2906	15.67	Benign
0.007	0.000998	-1.1205	0.037	-0.6	0.049	0.4937	0.221	Benign
0.002	0.555912	-0.9523	0.047	0.13	0.065	0.2236	9.753	Benign
?	?	-0.9728	?	?	0.013	0.018	0.002	Benign
0	0.034734	-0.9728	0.17	0.65	0.205	0.018	0.002	Benign
0.128	0.048301	-1.0576	0.041	-1.8	0.071	1.3903	12.51	Benign
0.25	0.001004	-1.1516	0.073	-1.05	0.037	1.7854	23.1	Benign
0	0.489936	-0.9469	0.031	0.35	0.027	0.1132	0.005	Benign
0.365	0.996786	-0.0995	0.105	-0.91	0.162	0.6211	8.235	Benign
0.001	0.001063	-0.9477	0.037	-0.36	0.085	0.925	19.02	Benign
0.007	0.089451	-0.9904	0.084	-0.84	0.077	0.0291	0.09	Benign
0.798	0	-1.0117	0.506	-4.77	0.573	11.5772	32	Benign
0.579	0.171723	-0.9024	0.163	-0.46	0.228	0.1471	10.32	Benign
0	0.504638	-0.9525	0.028	3.19	0.091	0.3738	0.02	Benign
0	0.48795	-0.9741	0.059	-0.66	0.228	0.132	0.106	Benign
0.001	0.187788	-0.8057	0.073	-0.15	0.222	0.3149	0.925	Benign
0.001	0.00024	-1.0065	0.011	-0.64	0.231	0.8257	0.057	Benign
0	0.148489	-0.9124	0.074	1.83	0.046	0.1504	2.936	Benign
0.871	0.004583	0.5492	0.415	-1.06	0.351	2.4663	23	Benign
0.897	0.073576	-0.9084	0.286	-1.16	0.1	5.087	19.8	Benign
0	0	-0.9388	0.315	4.72	0.14	1.1068	10.84	Benign
0.994	0.000002	-1.5423	0.323	-2.18	0.456	5.1867	26.7	Benign
0.763	0.057628	-1.067	0.167	-0.29	0.243	1.2615	8.011	Benign
0.972	0.000005	-0.9518	0.281	-2.9	0.342	6.9138	26.4	Benign
0.995	0.000001	-1.1591	0.191	-3.16	0.34	8.7864	33	Benign
0.985	0.000002	-0.7623	0.535	-2.13	0.262	7.6602	24.7	Benign
?	?	-0.8928	?	?	0.389	8.0329	23.9	Benign
0.998	0	-0.8928	0.14	-1.96	0.216	8.0329	23.9	Benign
?	?	-1.1071	?	?	0.023	2.5627	4.701	Benign
?	?	-0.9244	?	?	0.011	0.5364	0.904	Benign
?	?	?	?	?	?	0.4493	8.197	Benign
0.002	0.000061	-0.9692	0.262	2.79	0.061	0.4493	8.197	Benign
0.972	0.000004	-1.1297	0.187	-2.7	0.108	5.7326	24.9	Benign
0.013	0.917073	-1.0371	0.022	-1	0.032	0.1118	8.035	Benign
0.001	0.000299	-1.0046	0.029	0.81	0.053	0.0453	0.006	Benign
0.012	0.000016	-0.9439	0.005	-1.61	0.067	1.8388	23.6	Benign
0.995	0.000002	-0.9889	0.263	-4.66	0.228	4.2747	23.6	Benign
0.995	0.000167	-0.9183	0.173	-1.75	0.193	5.0008	23.5	Benign
0.985	0.000006	-1.2068	0.098	-4.76	0.214	4.6501	34	Benign
0.969	0.000013	-1.0842	0.299	-5.14	0.202	4.1904	23.3	Benign
0.012	0.000154	-1.0524	0.122	-0.35	0.06	0.4602	6.438	Benign
0.012	0.544355	-1.0484	0.165	-0.24	0.035	0.0691	0.001	Benign
?	?	-0.9647	?	?	0.236	2.8465	9.46	Benign
?	?	-1.0059	?	?	0.02	1.1262	23.8	Benign
0.025	0.000025	-1.0059	0.15	-1.53	0.032	1.1262	23.8	Benign
?	?	-1.0718	?	?	0.31	8.3205	33	Benign
0.844	0	-1.0718	0.546	-2.25	0.219	8.3205	33	Benign
?	?	-1.1299	?	?	0.03	1.7452	19.23	Benign
?	?	-0.9041	?	?	0.017	2.1049	10.49	Benign
0	0.00694	-0.9813	0.29	-0.28	0.021	0.4815	13.91	Benign
0	0.004852	-0.9604	0.454	0.93	0.17	0.5402	16.35	Benign
?	?	-1.0363	?	?	0.005	0.0227	0.002	Benign
0.001	0.525971	-1.0363	0.327	-0.09	0.045	0.0227	0.002	Benign
?	?	-1.0603	?	?	0.066	1.1062	4.916	Benign
?	?	-1.1254	?	?	0.035	1.8359	12.3	Benign
?	?	-1.0103	?	?	0.133	2.6065	8.39	Benign
0.218	0.004929	-0.821	0.352	-1.38	0.076	3.401	16.64	Benign
?	?	?	?	?	?	3.401	16.64	Benign
?	0.000003	-0.9963	?	-3.99	0.147	0.5391	13.06	Benign
0.004	0.086507	-1.0765	0.05	-0.24	0.019	0.0923	6.339	Benign
0	0.266772	-0.9765	0.025	-0.29	0.049	0.4253	4.606	Benign
0.994	0	-0.9887	0.816	-1.01	0.191	7.1112	23.4	Benign
0	0.157144	-0.9938	0.034	2.28	0.098	0.2687	0.515	Benign
0.001	0.00003	-0.9704	0.042	2.74	0.07	0.6589	11.33	Benign
0.019	0.286445	-0.9782	0.007	0.33	0.093	0.0025	0.009	Benign
0.178	0.000012	-0.9161	0.053	-0.3	0.094	1.8366	20.5	Benign
0.001	0.002072	-0.9763	0.105	-0.51	0.099	1.2951	10.18	Benign
?	?	0.1417	0.122	-1.03	0.383	2.9383	21.1	Benign
0	0.000244	-0.9472	0.147	0.59	0.19	0.8943	13.24	Benign
0.687	0.000007	-0.9753	0.647	-3.26	0.58	5.2228	34	Benign
0.031	0	-1.0972	0.567	-2.22	0.285	2.1112	20.2	Benign
0.332	0	-0.9825	0.329	-0.48	0.288	2.7018	21.1	Benign
0.001	0.000005	-0.959	0.122	-0.45	0.282	1.5345	15.67	Benign
0.073	0.000117	-0.9465	0.356	-0.3	0.243	1.6965	22.3	Benign
0.258	0.031317	-0.9667	0.045	-1.32	0.09	1.6223	23.5	Benign
0.003	0.838072	-0.9524	0.233	1.03	0.038	0.1689	7.826	Benign
0.192	0.02064	-0.9951	0.116	-0.64	0.039	0.6216	11.84	Benign
0	0.002295	-0.9484	0.007	2.87	0.149	0.4788	0.011	Benign
0.002	0	-1.0831	0.04	1.37	0.311	0.5722	0.006	Benign
?	?	-0.9555	?	?	0.008	0.0199	0.001	Benign
0	0.458931	-0.9555	0.182	0.69	0.125	0.0199	0.001	Benign
?	?	-0.9946	?	?	0.059	0.0287	0.002	Benign
0	0.623184	-0.9946	0.251	0.28	0.229	0.0287	0.002	Benign
0	0.584892	-0.704	0.059	0.13	0.246	0.9016	0.264	Benign
0.009	0.192808	-0.976	0.052	-0.43	0.189	0.0438	0.001	Benign
0.929	0.124511	-1.0122	0.049	-0.86	0.163	1.5824	0.009	Benign
0.08	0.004763	-0.2944	0.18	-1.47	0.147	1.3849	17.87	Benign
0.037	0.111481	-1.0806	0.075	-0.73	0.066	0.6835	15.51	Benign
0	0.685128	-0.8417	0.005	0.58	0.199	0.0356	0.001	Benign
0.084	0.003764	-0.9692	0.061	-0.58	0.101	2.1796	6.685	Benign
0.003	0.746428	-0.9156	0.031	0.1	0.039	0.5697	8.079	Benign
0.067	0.19373	-0.6479	0.091	-1.73	0.192	0.3057	0.018	Benign
0.001	0.010831	-1.069	0.031	-0.75	0.045	1.1641	12.8	Benign
0.237	0.132315	-1.0895	0.157	-0.65	0.104	1.082	8.631	Benign
0.011	0.118218	-1.0864	0.008	0.07	0.121	0.786	0.188	Benign
0.001	0.003267	-1.0926	0.054	-1.2	0.066	0.6797	7.501	Benign
0.04	0.00064	0.4995	0.16	-2.48	0.334	1.6994	18.92	Benign
0.016	0.100652	-1.0446	0.068	-1.04	0.064	0.2456	0.002	Benign
0.871	0.00001	0.8519	0.403	-6.58	0.745	5.3347	23.4	Benign
0.995	0	-0.8061	0.136	-6.28	0.285	15.6476	27.3	Benign
0.651	0.360284	-0.5197	0.269	-0.85	0.306	2.7243	15.24	Benign
0.01	0.646588	-0.9251	0.151	0.04	0.1	1.0401	5.59	Benign
0.009	0.100994	-1.0614	0.019	-0.73	0.05	1.0245	13.77	Benign
0.006	0.945108	-0.6512	0.032	-2.38	0.225	0.7589	14.4	Benign
0.053	0.000046	-0.5098	0.054	0.11	0.289	0.8485	12.36	Benign
0.012	0.000001	-0.72	0.037	0.72	0.314	0.5088	3.021	Benign
0.024	0.000358	-0.8325	0.13	-0.75	0.213	1.3647	21.6	Benign
0.134	0.46906	-0.4377	0.065	-0.95	0.269	2.0763	19.85	Benign
0.814	0.017436	-0.0021	0.149	-2.31	0.318	4.5161	23.3	Benign
0.011	0.000096	-0.9024	0.096	0.71	0.155	0.9479	6.594	Benign
0	0.000004	-0.9474	0.021	1.84	0.341	0.9406	3.304	Benign
0.001	0.035426	-0.9559	0.019	-0.03	0.146	0.1568	0.16	Benign
0.004	0.101902	-1.0133	0.081	-0.97	0.224	0.2248	18.79	Benign
0.999	0.064207	0.0164	0.172	-4.22	0.251	3.53	24.6	Benign
0.025	0.000292	-1.0262	0.117	-0.36	0.03	0.7163	15.63	Benign
0.999	0	0.6238	0.821	-4.51	0.668	11.1403	32	Benign
0.015	?	-1.1204	0.03	0.12	0.254	0.1729	0.002	Benign
0	0.810023	-1.0648	0.07	4.41	0.127	0.4994	5.12	Benign
0.001	?	-1.0894	0.035	1.12	0.215	0.151	4.109	Benign
0.009	0.000004	-0.9215	0.057	0.12	0.117	0.8438	15.78	Benign
0.998	0	1.0275	0.952	-3.87	0.913	18.0718	26.3	Benign
0	0.03455	-0.9828	0.027	0.22	0.076	0.7666	0.002	Benign
0.024	0.000001	-0.9308	0.052	-0.14	0.069	1.3806	14.12	Benign
0	0.000308	-0.9867	0.022	1.21	0.068	0.2629	3.349	Benign
0.991	0	0.1518	0.608	-0.91	0.333	9.2007	33	Benign
0.016	0.000177	-0.8707	0.071	-3.25	0.316	1.9473	14.56	Benign
0.994	0.000003	-0.0795	0.777	-3.37	0.653	7.6891	23.7	Benign
0	0.052408	-1.0817	0.077	1.43	0.217	0.923	18.04	Benign
0.998	0.000037	0.1286	0.843	-0.85	0.671	8.2686	35	Benign
0	0.487387	-0.8995	0.035	1.23	0.057	0.5346	2.212	Benign
?	?	-0.953	?	?	0.047	0.6305	1.325	Benign
?	?	?	?	?	?	0.6305	1.325	Benign
?	?	-0.9439	?	?	0.038	0.463	14.36	Benign
?	?	-0.9439	?	?	0.024	0.463	14.36	Benign
0.974	0	-0.2254	0.739	-4.03	0.374	6.0697	34	Benign
0.996	0.000104	0.9235	0.468	-4.14	0.329	4.8462	31	Benign
0	0.000066	-0.9474	0.067	8.13	0.117	0.3589	7.732	Benign
0	0.044041	-0.9295	0.027	0.74	0.062	0.5472	7.345	Benign
0.004	0.79615	-0.9202	0.057	0.12	0.02	0.1829	6.443	Benign
0.038	0.40803	-1.0689	0.018	-0.29	0.07	1.4525	20.7	Benign
?	?	-1.0299	?	?	0.019	0.0673	0.705	Benign
0	0.27966	-1.0299	0.15	-0.09	0.046	0.0673	0.705	Benign
0.998	0.007912	-0.6006	0.767	-1.12	0.246	5.7723	24.3	Benign
0.443	0.362083	-1.0709	0.084	-0.66	0.043	0.9023	0.316	Benign
0.306	0.026846	-1.0522	0.079	-0.19	0.055	2.6984	22.2	Benign
[truncated: 2,355 more rows]
