# Supplementary material for: Evaluation of performance of leading algorithms for variant pathogenicity predictions and designing a combinatory predictor method: application to Rett syndrome variants
Source: PeerJ. 2019 Nov 27;7:e8106. doi: 10.7717/peerj.8106 (PMC6884988; doi:10.7717/peerj.8106)
Supplement: Supplemental Information 4 [file peerj-07-8106-s004.csv]

#chr	pos	ref	alt	Clinsign	NumberSubmitters	SubmitterCategories
1	979748	A	T	Benign	4	2
1	985826	G	A	Benign	4	2
1	987142	C	T	Benign	5	2
1	2160390	C	G	Benign	5	2
1	12009956	G	A	Benign	6	2
1	12010469	G	T	Benign	5	2
1	15771121	A	G	Benign	5	2
1	16464489	C	T	Benign	4	3
1	17312743	C	T	Benign	8	2
1	17312829	C	T	Benign	4	2
1	17312829	C	T	Benign	4	2
1	17326767	C	T	Benign	7	2
1	21894735	T	C	Benign	4	3
1	24134721	T	C	Benign	4	2
1	24180962	T	C	Benign	4	3
1	24194748	G	C	Benign	4	2
1	26131654	G	A	Benign	7	2
1	26135116	G	A	Benign	6	2
1	26140573	C	A	Benign	7	2
1	35250961	G	A	Benign	4	2
1	41285087	T	C	Benign	4	2
1	43898403	T	G	Benign	4	2
1	45797505	C	G	Benign	13	2
1	47767914	G	A	Benign	6	3
1	53676448	G	A	Benign	6	3
1	68897002	G	A	Benign	5	2
1	92948938	C	T	Benign	4	2
1	94461717	C	A	Benign	7	2
1	103354138	A	G	Benign	4	3
1	103379918	G	A	Benign	4	2
1	116310967	T	C	Benign	7	2
1	155210498	T	C	Benign	4	2
1	156106185	T	C	Benign	11	2
1	160011512	G	A	Benign	6	2
1	160098543	G	A	Benign	7	2
1	160098549	G	A	Benign	5	2
1	171076966	G	A	Benign	4	3
1	171083242	A	G	Benign	4	3
1	197070442	G	T	Benign	6	3
1	197070697	T	C	Benign	6	3
1	197070901	A	G	Benign	9	3
1	201009182	A	G	Benign	4	2
1	201012484	C	T	Benign	4	2
1	201016296	G	A	Benign	5	2
1	201052310	A	T	Benign	4	2
1	213031948	G	C	Benign	5	2
1	213068595	C	T	Benign	4	2
1	213068595	C	T	Benign	4	2
1	215802247	C	T	Benign	4	2
1	215821939	C	T	Benign	4	2
1	215914826	T	C	Benign	4	2
1	215960167	T	G	Benign	4	2
1	216011361	T	C	Benign	4	2
1	216051125	G	A	Benign	4	2
1	216166454	T	G	Benign	5	2
1	216172380	A	G	Benign	4	2
1	216219858	C	A	Benign	4	2
1	216462662	T	A	Benign	4	2
1	216538391	C	T	Benign	4	2
1	216595306	C	T	Benign	5	2
1	225607144	C	T	Benign	4	2
1	236907968	C	T	Benign	4	2
1	237048500	A	G	Benign	4	3
1	243493907	A	T	Benign	4	2
10	13152400	T	A	Benign	5	3
10	21104613	T	C	Benign	5	2
10	21157621	G	T	Benign	4	2
10	21186124	G	A	Benign	4	2
10	30629226	G	A	Benign	6	2
10	43597793	G	A	Benign	6	3
10	50667105	T	C	Benign	5	2
10	50678317	C	G	Benign	4	2
10	50678369	T	C	Benign	5	2
10	50678717	T	C	Benign	5	2
10	50732280	C	T	Benign	5	2
10	50822376	C	G	Benign	6	2
10	50824619	G	A	Benign	6	2
10	50830171	C	T	Benign	6	2
10	53822301	A	G	Benign	4	2
10	69908157	T	C	Benign	7	2
10	69918324	G	A	Benign	8	2
10	69926334	C	G	Benign	6	2
10	69933921	G	A	Benign	6	2
10	69933969	G	A	Benign	6	2
10	69934258	C	G	Benign	6	2
10	69934259	G	A	Benign	9	2
10	69934296	C	T	Benign	7	2
10	69959242	C	A	Benign	7	2
10	69959260	G	A	Benign	6	2
10	70748784	G	A	Benign	6	2
10	70760271	T	C	Benign	4	2
10	72195439	T	C	Benign	5	2
10	72195439	T	C	Benign	5	2
10	73498355	G	A	Benign	4	2
10	73544093	C	G	Benign	4	2
10	73767859	G	A	Benign	4	2
10	79799959	C	A	Benign	4	2
10	88478529	G	A	Benign	7	2
10	88635779	C	A	Benign	9	2
10	91007360	T	G	Benign	5	2
10	92679985	C	G	Benign	6	2
10	95931087	G	T	Benign	5	2
10	96039597	G	C	Benign	4	2
10	96058298	C	T	Benign	4	2
10	96066341	A	G	Benign	4	2
10	97445357	C	A	Benign	4	2
10	97445357	C	A	Benign	4	2
10	100190920	G	A	Benign	4	2
10	101473218	A	G	Benign	4	2
10	102749069	G	A	Benign	6	2
10	112572458	G	T	Benign	4	2
10	112771421	A	G	Benign	5	2
10	121429369	C	G	Benign	5	2
10	121429633	T	C	Benign	7	2
10	121436286	C	T	Benign	9	2
10	123310871	A	G	Benign	8	2
10	123353315	C	G	Benign	5	2
11	299411	C	G	Benign	5	2
11	532686	G	A	Benign	4	2
11	533799	T	G	Benign	4	2
11	1775350	C	T	Benign	4	2
11	1775385	C	T	Benign	4	2
11	2190951	C	T	Benign	6	3
11	6411935	T	C	Benign	6	2
11	6637264	G	C	Benign	6	2
11	6640051	G	A	Benign	4	2
11	17418477	C	A	Benign	5	2
11	17418477	C	A	Benign	5	2
11	17419279	C	T	Benign	5	2
11	17424246	G	A	Benign	5	2
11	17548878	C	T	Benign	4	3
11	22249100	A	G	Benign	4	2
11	22261152	C	G	Benign	5	2
11	32417945	T	C	Benign	6	2
11	47369220	C	T	Benign	7	2
11	57381989	G	A	Benign	5	2
11	61165741	G	C	Benign	6	2
11	61165741	G	C	Benign	6	2
11	65636053	T	C	Benign	10	3
11	66282095	G	A	Benign	6	2
11	66333598	C	T	Benign	6	2
11	66468469	A	G	Benign	5	2
11	67257823	C	A	Benign	5	2
11	68562328	C	T	Benign	4	3
11	68678962	T	C	Benign	5	2
11	68682402	A	G	Benign	5	2
11	68703959	A	G	Benign	4	2
11	68704028	C	T	Benign	6	2
11	68705674	C	A	Benign	5	2
11	71146691	A	G	Benign	6	2
11	76853783	T	C	Benign	6	2
11	76912636	A	T	Benign	4	2
11	76919478	C	A	Benign	4	2
11	94153326	T	C	Benign	6	2
11	103029516	A	G	Benign	4	2
11	103036743	C	G	Benign	4	2
11	108129778	C	A	Benign	8	2
11	108143456	C	G	Benign	9	2
11	111781047	A	C	Benign	6	2
11	118967758	T	C	Benign	5	2
11	120989335	A	G	Benign	5	2
11	120996243	C	T	Benign	4	2
11	121032978	G	A	Benign	6	2
11	128782012	C	G	Benign	4	2
12	863152	G	A	Benign	4	2
12	971291	C	T	Benign	5	2
12	2794937	C	T	Benign	4	2
12	6457062	T	C	Benign	4	2
12	6457196	C	A	Benign	4	2
12	8757481	G	A	Benign	6	2
12	8988238	G	C	Benign	4	2
12	8990937	C	A	Benign	4	2
12	8993993	T	C	Benign	4	2
12	12871099	T	G	Benign	5	2
12	21918931	A	G	Benign	4	2
12	21995312	C	T	Benign	5	2
12	41410623	G	A	Benign	4	2
12	48526712	G	A	Benign	7	2
12	49434409	G	A	Benign	5	2
12	49445028	G	A	Benign	6	2
12	49446040	C	T	Benign	6	2
12	49579696	C	G	Benign	4	2
12	49579696	C	G	Benign	4	2
12	49580180	T	C	Benign	5	2
12	56089357	C	T	Benign	5	2
12	56090803	C	A	Benign	4	2
12	64195911	G	A	Benign	4	2
12	66786091	G	C	Benign	4	2
12	88496779	T	C	Benign	4	2
12	88500847	T	C	Benign	5	2
12	88512485	A	G	Benign	4	2
12	88523494	C	G	Benign	5	2
12	109994870	A	T	Benign	7	2
12	110011230	C	T	Benign	5	2
12	110252521	A	G	Benign	4	2
12	110252547	G	A	Benign	8	3
12	112884118	A	G	Benign	4	2
12	112892400	G	T	Benign	7	2
12	112915526	A	G	Benign	7	2
12	112940006	C	T	Benign	11	2
12	121416650	A	C	Benign	8	3
12	121435427	G	A	Benign	7	2
12	121435475	G	A	Benign	6	2
12	123738265	G	A	Benign	5	2
12	133212485	C	T	Benign	7	2
12	133220526	T	C	Benign	5	2
12	133245032	A	T	Benign	9	2
12	133253995	G	A	Benign	4	2
12	133257837	C	A	Benign	8	2
13	20763113	A	G	Benign	5	2
13	20763380	T	C	Benign	10	2
13	20763642	C	T	Benign	10	2
13	23909142	T	C	Benign	5	2
13	23928671	C	T	Benign	5	2
13	23928671	C	T	Benign	5	2
13	25466955	T	C	Benign	5	2
13	25487103	T	C	Benign	5	3
13	32890650	G	A	Benign	9	2
13	32893271	A	G	Benign	27	2
13	32893313	A	C	Benign	7	2
13	32893369	G	C	Benign	19	2
13	32900405	C	A	Benign	9	2
13	32906480	A	C	Benign	22	2
13	32906593	C	A	Benign	21	2
13	32906729	A	C	Benign	23	3
13	32906738	C	T	Benign	9	2
13	32906766	C	T	Benign	25	2
13	32906969	C	A	Benign	5	2
13	32907000	A	G	Benign	17	2
13	32907153	A	G	Benign	9	2
13	32907277	T	G	Benign	11	2
13	32907359	A	C	Benign	11	2
13	32907419	G	A	Benign	12	2
13	32907504	C	T	Benign	15	2
13	32910456	C	G	Benign	22	2
13	32910842	A	G	Benign	14	2
13	32910908	G	C	Benign	10	2
13	32911172	G	A	Benign	13	2
13	32911278	T	C	Benign	17	2
13	32911452	A	T	Benign	18	2
13	32911463	A	G	Benign	24	2
13	32911547	C	G	Benign	13	2
13	32911796	A	T	Benign	10	2
13	32912007	C	T	Benign	18	2
13	32912060	C	T	Benign	9	2
13	32912073	G	A	Benign	12	2
13	32912174	A	G	Benign	13	2
13	32912331	A	T	Benign	9	2
13	32912361	G	A	Benign	19	2
13	32912408	G	A	Benign	7	2
13	32912538	T	C	Benign	8	2
13	32912553	C	T	Benign	18	2
13	32912582	A	C	Benign	22	2
13	32912586	G	A	Benign	7	2
13	32912679	A	G	Benign	18	2
13	32912733	C	T	Benign	18	2
13	32912750	G	T	Benign	31	2
13	32913062	T	G	Benign	10	2
13	32913077	G	A	Benign	20	2
13	32913562	A	C	Benign	19	2
13	32913690	C	T	Benign	17	2
13	32913804	G	A	Benign	22	2
13	32913947	C	T	Benign	12	2
13	32914196	G	A	Benign	23	2
13	32914202	C	G	Benign	13	2
13	32914236	C	T	Benign	30	2
13	32914244	C	T	Benign	12	2
13	32914277	A	G	Benign	19	2
13	32914592	C	T	Benign	31	2
13	32914635	A	T	Benign	8	2
13	32914712	C	A	Benign	18	2
13	32914815	G	A	Benign	25	2
13	32914830	A	G	Benign	11	2
13	32914839	A	G	Benign	25	2
13	32915240	A	G	Benign	12	2
13	32918706	A	G	Benign	16	2
13	32929007	G	C	Benign	24	2
13	32929140	C	A	Benign	19	2
13	32929297	A	T	Benign	5	2
13	32929309	A	G	Benign	23	2
13	32929387	T	C	Benign	5	2
13	32929405	A	C	Benign	5	2
13	32930598	T	C	Benign	28	2
13	32930673	C	T	Benign	19	2
13	32937488	G	T	Benign	28	2
13	32937526	G	T	Benign	14	3
13	32945130	G	A	Benign	13	2
13	32950836	C	T	Benign	7	2
13	32953529	A	T	Benign	25	2
13	32953550	G	A	Benign	31	2
13	32953604	G	A	Benign	8	2
13	32953616	C	T	Benign	12	2
13	32954261	G	A	Benign	14	2
13	32968861	T	C	Benign	16	2
13	32971042	A	G	Benign	8	2
13	32971125	T	C	Benign	10	2
13	32972380	G	A	Benign	22	2
13	32972626	A	T	Benign	34	3
13	32972695	A	G	Benign	11	2
13	32972884	A	G	Benign	29	2
13	39430314	C	T	Benign	4	2
13	40229891	G	A	Benign	4	2
13	40229957	T	A	Benign	4	2
13	48547467	A	T	Benign	5	2
13	48575361	G	A	Benign	4	2
13	52515354	A	G	Benign	8	2
13	52523808	C	T	Benign	8	2
13	52524488	T	C	Benign	9	2
13	77566090	C	T	Benign	6	2
13	77574606	C	A	Benign	6	2
13	77574983	A	G	Benign	7	2
13	103528002	G	C	Benign	6	2
13	108863591	G	A	Benign	5	3
13	110818598	T	G	Benign	5	2
13	110839550	T	G	Benign	5	2
13	110959356	C	G	Benign	5	2
14	20940606	G	A	Benign	5	3
14	20940606	G	A	Benign	5	3
14	23863383	C	T	Benign	5	2
14	23886409	G	C	Benign	14	3
14	23888775	T	C	Benign	6	2
14	23892910	A	G	Benign	10	2
14	23902865	G	A	Benign	11	2
14	31355096	C	G	Benign	6	2
14	31355096	C	G	Benign	6	2
14	50092471	T	C	Benign	5	2
14	50101682	C	G	Benign	6	2
14	50655357	G	C	Benign	4	2
14	64447776	T	C	Benign	4	2
14	64467358	A	C	Benign	4	2
14	64497894	C	A	Benign	4	2
14	64497929	A	G	Benign	4	2
14	64518321	A	G	Benign	5	2
14	64519709	A	T	Benign	4	2
14	64560091	T	C	Benign	4	2
14	64560092	G	A	Benign	4	2
14	64612858	C	A	Benign	4	2
14	68234539	T	C	Benign	4	2
14	88401213	T	C	Benign	6	2
14	88407888	A	G	Benign	5	2
14	92441066	C	T	Benign	4	2
14	92441066	C	T	Benign	4	2
14	95562577	C	T	Benign	5	2
14	97321689	C	T	Benign	5	2
14	102901204	C	G	Benign	4	2
14	105180785	C	T	Benign	4	2
14	105180977	G	A	Benign	4	2
15	40457337	C	T	Benign	4	3
15	42681199	G	A	Benign	8	2
15	44907562	T	C	Benign	7	2
15	44918690	C	T	Benign	5	2
15	44943757	A	G	Benign	7	3
15	44944037	C	T	Benign	5	2
15	45392075	G	A	Benign	4	2
15	45404066	G	A	Benign	4	2
15	45661678	T	A	Benign	7	2
15	48734008	C	A	Benign	6	2
15	48779530	G	C	Benign	11	3
15	51217361	T	C	Benign	4	2
15	66729107	C	T	Benign	5	2
15	66777345	G	A	Benign	5	2
15	66777438	C	G	Benign	4	2
15	72638892	T	C	Benign	7	2
15	73027478	T	C	Benign	6	3
15	73615097	T	C	Benign	6	2
15	73615603	G	A	Benign	5	2
15	73615786	G	C	Benign	7	2
15	73660505	C	T	Benign	5	2
15	89876858	T	C	Benign	6	2
15	90174824	C	T	Benign	4	2
15	90176073	C	A	Benign	4	2
15	90191827	T	C	Benign	4	2
15	90196008	C	T	Benign	4	2
15	93557954	G	C	Benign	5	2
16	1270162	G	A	Benign	4	2
16	1573890	G	A	Benign	5	2
16	2130190	C	T	Benign	9	2
16	2132449	C	T	Benign	5	2
16	2140554	G	A	Benign	4	2
16	2140680	T	C	Benign	4	2
16	2144176	G	A	Benign	4	2
16	2144182	G	A	Benign	4	2
16	2152619	C	T	Benign	4	2
16	2160973	A	G	Benign	4	2
16	2162361	A	G	Benign	4	2
16	3293888	C	T	Benign	4	2
16	3640274	G	A	Benign	4	2
16	3779115	T	C	Benign	5	2
16	3819261	C	T	Benign	5	2
16	3819294	C	T	Benign	6	2
16	3820879	G	A	Benign	5	2
16	11647492	T	C	Benign	4	2
16	15815335	T	C	Benign	6	2
16	23388540	G	T	Benign	5	2
16	28488943	T	C	Benign	6	2
16	29824787	C	G	Benign	7	2
16	51171175	C	T	Benign	4	2
16	51175898	C	G	Benign	4	2
16	53653005	G	C	Benign	5	2
16	53656168	T	C	Benign	4	2
16	56545175	T	C	Benign	5	2
16	68772239	C	A	Benign	16	2
16	68835597	G	A	Benign	5	2
16	68835695	A	G	Benign	8	2
16	68842668	G	A	Benign	7	2
16	68845646	G	A	Benign	11	2
16	68846047	A	G	Benign	7	3
16	68847240	G	A	Benign	6	2
16	68847376	A	G	Benign	9	2
16	68849506	C	T	Benign	9	2
16	68855966	G	A	Benign	15	2
16	68856041	G	A	Benign	17	3
16	68856080	C	G	Benign	7	2
16	68857469	G	A	Benign	9	2
16	68863674	G	A	Benign	9	2
16	68867247	G	A	Benign	11	3
16	70548297	G	A	Benign	5	2
16	72042682	A	C	Benign	4	2
16	78148935	C	T	Benign	4	2
16	78420787	G	A	Benign	4	2
16	78458807	C	G	Benign	4	2
16	78458915	C	G	Benign	4	2
16	78466534	G	A	Benign	4	2
16	79245687	C	T	Benign	4	2
16	79245687	C	T	Benign	4	2
16	84209609	C	T	Benign	4	2
16	88494947	T	C	Benign	5	2
16	88494976	A	C	Benign	5	2
16	88495407	G	C	Benign	4	2
16	88497446	A	G	Benign	5	2
16	88498221	C	T	Benign	5	2
16	88501034	G	C	Benign	4	2
16	88501971	T	A	Benign	5	2
16	88502505	A	G	Benign	5	2
16	88504850	G	C	Benign	4	2
16	88909159	G	T	Benign	6	2
16	89836323	C	T	Benign	4	2
16	89849480	C	T	Benign	5	2
16	89866043	T	C	Benign	4	2
17	1673276	C	T	Benign	4	2
17	3561396	C	T	Benign	5	2
17	3563963	C	G	Benign	4	2
17	4856376	A	G	Benign	4	2
17	4856580	T	C	Benign	4	2
17	7348625	A	G	Benign	4	2
17	7592168	C	G	Benign	4	2
17	7606722	C	G	Benign	4	2
17	7906426	T	C	Benign	4	2
17	7906519	G	T	Benign	5	3
17	8132763	T	C	Benign	4	2
17	8135061	T	C	Benign	5	2
17	12899902	C	T	Benign	5	3
17	17696531	G	C	Benign	5	2
17	17696755	C	A	Benign	5	2
17	17697404	C	T	Benign	5	2
17	17700053	A	G	Benign	4	2
17	17707105	T	C	Benign	5	2
17	37822049	C	T	Benign	6	2
17	39925401	C	T	Benign	4	2
17	40696233	C	G	Benign	6	2
17	41197711	G	C	Benign	12	2
17	41197715	T	G	Benign	7	2
17	41199716	A	T	Benign	11	2
17	41199716	A	T	Benign	11	2
17	41209094	C	T	Benign	13	2
17	41215385	T	C	Benign	10	2
17	41215926	C	G	Benign	15	2
17	41219708	A	G	Benign	6	2
17	41222946	A	G	Benign	5	2
17	41222975	C	T	Benign	27	2
17	41222976	A	G	Benign	9	2
17	41223021	G	A	Benign	10	2
17	41223048	A	G	Benign	17	2
17	41223091	G	A	Benign	6	2
17	41223094	T	C	Benign	26	2
17	41223240	A	G	Benign	11	2
17	41226387	C	A	Benign	5	2
17	41226387	C	T	Benign	13	2
17	41226423	C	T	Benign	15	2
17	41226488	C	A	Benign	24	2
17	41228587	T	G	Benign	8	2
17	41228587	T	G	Benign	8	2
17	41234470	A	G	Benign	21	2
17	41234523	C	G	Benign	8	2
17	41234523	C	G	Benign	8	2
17	41234574	G	A	Benign	10	2
17	41243467	T	G	Benign	8	2
17	41243502	G	A	Benign	8	2
17	41243502	G	A	Benign	8	2
17	41243509	T	C	Benign	32	2
17	41243751	C	G	Benign	7	2
17	41243751	C	G	Benign	7	2
17	41243800	C	T	Benign	17	2
17	41243809	C	T	Benign	9	2
17	41243835	G	A	Benign	11	2
17	41243835	G	A	Benign	11	2
17	41243908	C	T	Benign	12	2
17	41243940	C	T	Benign	9	2
17	41244000	T	C	Benign	23	2
17	41244130	T	C	Benign	21	2
17	41244221	T	G	Benign	8	2
17	41244246	C	T	Benign	13	2
17	41244252	G	A	Benign	14	2
17	41244418	T	C	Benign	10	2
17	41244429	C	T	Benign	29	3
17	41244435	T	C	Benign	23	2
17	41244465	C	T	Benign	14	2
17	41244524	C	T	Benign	18	2
17	41244526	T	C	Benign	9	2
17	41244775	T	G	Benign	12	2
17	41244879	C	A	Benign	10	2
17	41244936	G	A	Benign	24	2
17	41244952	G	A	Benign	19	2
17	41244964	T	C	Benign	8	2
17	41244982	A	G	Benign	19	2
17	41245023	T	C	Benign	9	2
17	41245027	G	A	Benign	27	3
17	41245071	G	T	Benign	18	2
17	41245090	T	C	Benign	23	2
17	41245120	T	A	Benign	10	2
17	41245136	C	G	Benign	10	2
17	41245233	A	G	Benign	19	2
17	41245381	T	C	Benign	17	2
17	41245471	C	T	Benign	25	2
17	41245546	G	A	Benign	11	2
17	41245624	C	G	Benign	6	2
17	41245683	G	A	Benign	11	2
17	41245759	C	T	Benign	10	2
17	41245900	T	G	Benign	21	2
17	41246037	C	T	Benign	10	2
17	41246061	C	T	Benign	20	2
17	41246062	G	A	Benign	15	2
17	41246092	A	G	Benign	20	2
17	41246130	T	C	Benign	6	2
17	41246443	C	T	Benign	8	2
17	41246481	T	C	Benign	28	2
17	41246481	T	C	Benign	28	2
17	41246547	G	A	Benign	7	2
17	41246547	G	A	Benign	7	2
17	41246567	T	C	Benign	12	2
17	41246657	C	T	Benign	6	2
17	41246709	G	C	Benign	6	2
17	41246709	G	C	Benign	6	2
17	41246741	C	T	Benign	8	2
17	41246753	A	G	Benign	9	2
17	41246812	A	C	Benign	21	2
17	41246812	A	C	Benign	21	2
17	41247892	T	C	Benign	7	2
17	41247941	T	G	Benign	14	2
17	41249283	C	T	Benign	12	2
17	41249297	G	T	Benign	20	2
17	41251803	T	C	Benign	21	2
17	41251803	T	C	Benign	21	2
17	41251876	G	C	Benign	7	2
17	41256153	C	T	Benign	9	2
17	41256155	G	T	Benign	11	2
17	41256155	G	T	Benign	11	2
17	41256184	G	T	Benign	13	2
17	41256184	G	T	Benign	13	2
17	41256266	T	C	Benign	10	2
17	41256266	T	C	Benign	10	2
17	41258486	C	A	Benign	13	2
17	41267744	T	G	Benign	6	2
17	42453065	A	C	Benign	4	3
17	42989063	C	T	Benign	4	2
17	45008570	G	A	Benign	6	2
17	48272827	C	T	Benign	4	2
17	59924512	C	T	Benign	8	2
17	62020348	T	C	Benign	5	2
17	62041068	T	C	Benign	6	2
17	62492582	C	T	Benign	4	2
17	63533919	T	C	Benign	4	2
17	63554591	G	A	Benign	5	2
17	72308319	G	A	Benign	5	2
17	73512653	G	T	Benign	5	2
17	73512884	T	G	Benign	6	2
17	73518203	G	C	Benign	5	2
17	73519413	C	T	Benign	4	2
17	73827205	T	C	Benign	4	2
17	78079597	A	G	Benign	7	2
17	78091405	G	A	Benign	6	2
17	78184393	C	T	Benign	6	2
17	78184601	C	T	Benign	4	2
18	9117867	T	C	Benign	5	3
18	21120444	T	C	Benign	10	3
18	21124945	C	G	Benign	8	2
18	21140432	T	C	Benign	9	2
18	28671095	G	A	Benign	5	2
18	29125996	T	C	Benign	5	2
18	29126057	C	T	Benign	5	2
18	29172865	G	A	Benign	8	3
18	42532693	C	A	Benign	4	2
18	47563299	T	C	Benign	4	2
18	67871343	A	C	Benign	4	2
19	2435150	C	T	Benign	4	3
19	4090637	G	A	Benign	5	2
19	4099225	G	A	Benign	5	2
19	7293898	G	C	Benign	4	2
19	7712277	A	G	Benign	5	2
19	10273372	T	C	Benign	4	2
19	10291181	T	C	Benign	4	2
19	11145691	C	T	Benign	5	2
19	12772090	C	T	Benign	7	2
19	12772165	G	A	Benign	7	2
19	12774208	G	C	Benign	7	2
19	13397560	C	T	Benign	7	3
19	13409419	G	C	Benign	5	2
19	13409472	T	A	Benign	7	3
19	13409696	C	G	Benign	7	3
19	13411451	T	G	Benign	4	2
19	13616977	G	A	Benign	4	2
19	15291576	C	G	Benign	4	3
19	16590030	C	A	Benign	4	2
19	16593359	C	T	Benign	6	2
19	36594659	A	T	Benign	7	2
19	36595436	A	C	Benign	7	2
19	38964275	A	G	Benign	8	2
19	38983180	G	T	Benign	9	3
19	39025366	C	G	Benign	8	2
19	39993560	T	G	Benign	6	3
19	39994711	T	C	Benign	4	3
19	40900865	C	T	Benign	4	2
19	41111069	G	A	Benign	7	3
19	41117869	A	G	Benign	6	3
19	41118056	A	G	Benign	6	3
19	41128309	C	T	Benign	5	3
19	41869392	T	C	Benign	4	2
19	45854919	T	G	Benign	5	3
19	45867259	C	T	Benign	4	2
19	46268902	C	T	Benign	4	2
19	50902196	C	T	Benign	8	2
19	50905074	G	A	Benign	4	2
19	50905310	G	A	Benign	7	2
19	50918229	G	A	Benign	8	2
19	50919694	G	C	Benign	6	2
2	20131079	T	C	Benign	4	2
2	26703734	C	T	Benign	4	3
2	26750782	G	A	Benign	4	2
2	29416366	G	C	Benign	10	2
2	29416481	T	C	Benign	9	2
2	29416572	T	C	Benign	10	2
2	39224112	T	C	Benign	7	2
2	39239286	G	T	Benign	5	2
2	39240646	C	T	Benign	8	2
2	39241107	G	A	Benign	8	2
2	39249797	T	C	Benign	4	2
2	39278400	A	G	Benign	8	2
2	39281922	T	C	Benign	7	2
2	39294873	T	C	Benign	5	2
2	39347491	G	A	Benign	5	2
2	47630353	C	T	Benign	14	2
2	47635645	G	A	Benign	8	2
2	47637246	A	G	Benign	17	2
2	47637246	A	G	Benign	17	2
2	47637365	G	C	Benign	8	2
2	47643457	G	A	Benign	21	3
2	47656972	C	T	Benign	12	2
2	47698132	A	G	Benign	8	2
2	47702290	A	G	Benign	13	2
2	48010488	G	A	Benign	17	2
2	48018236	G	T	Benign	20	2
2	48026308	C	G	Benign	21	2
2	48027755	T	C	Benign	21	3
2	69659126	A	T	Benign	4	2
2	71163173	C	T	Benign	5	2
2	71740897	C	A	Benign	6	2
2	71797762	G	A	Benign	5	2
2	71838463	G	T	Benign	5	2
2	73650009	C	A	Benign	5	2
2	73651937	A	G	Benign	4	2
2	73677808	C	G	Benign	4	2
2	73678616	G	T	Benign	5	2
2	73679440	G	A	Benign	5	2
2	73679956	C	T	Benign	5	2
2	73777400	A	G	Benign	5	2
2	73800058	G	A	Benign	5	2
2	73800270	G	A	Benign	5	2
2	74177777	A	G	Benign	6	3
2	85893741	G	A	Benign	4	2
2	86088311	T	C	Benign	4	2
2	88895123	T	C	Benign	4	2
2	109513601	A	G	Benign	4	3
2	121747406	G	A	Benign	4	2
2	127808046	T	C	Benign	5	2
2	135893372	A	G	Benign	5	2
2	152346979	T	C	Benign	7	2
2	152352843	C	G	Benign	7	2
2	152352843	C	G	Benign	7	2
2	152352843	C	G	Benign	7	2
2	152404901	G	A	Benign	5	2
2	152422076	C	G	Benign	7	2
2	152423725	T	C	Benign	4	2
2	152476028	C	G	Benign	7	2
2	152477530	C	T	Benign	4	2
2	152490458	A	G	Benign	4	2
2	152492791	C	T	Benign	4	2
2	152496526	A	G	Benign	6	2
2	152500449	C	G	Benign	7	2
2	152520258	C	T	Benign	5	2
2	152527572	C	T	Benign	7	2
2	152527608	C	T	Benign	6	2
2	152536498	T	A	Benign	7	2
2	166152389	G	A	Benign	4	2
2	166788336	T	C	Benign	4	2
2	166797646	C	T	Benign	4	2
2	166892788	C	T	Benign	7	2
2	167055393	T	C	Benign	5	2
2	169830328	A	G	Benign	4	2
2	179395573	C	T	Benign	7	2
2	179406993	A	G	Benign	6	2
2	179414565	T	A	Benign	6	2
2	179414992	T	C	Benign	7	2
2	179425966	C	T	Benign	4	2
2	179431076	C	G	Benign	7	2
2	179431540	C	T	Benign	7	2
2	179441295	T	C	Benign	6	2
2	179453426	C	T	Benign	5	2
2	179455962	C	G	Benign	6	2
2	179456220	C	T	Benign	5	2
2	179456491	C	T	Benign	4	2
2	179458391	C	G	Benign	4	2
2	179486431	A	C	Benign	5	2
2	179548782	G	A	Benign	5	2
2	179582760	T	C	Benign	6	2
2	179583957	T	A	Benign	4	2
2	179589083	T	A	Benign	6	2
2	179590329	C	T	Benign	7	2
2	179591945	A	T	Benign	5	2
2	179592329	G	A	Benign	6	2
2	179598532	T	C	Benign	5	2
2	179604160	T	G	Benign	5	2
2	179604254	C	T	Benign	5	2
2	179604366	T	G	Benign	5	2
2	179605725	T	C	Benign	6	2
2	179605727	G	A	Benign	6	2
2	179605991	G	A	Benign	6	2
2	179606241	G	C	Benign	5	2
2	179606538	G	A	Benign	5	2
2	179615060	C	T	Benign	4	2
2	179621353	G	A	Benign	4	2
2	179621503	C	T	Benign	4	2
2	179628918	C	T	Benign	6	2
2	179634961	C	A	Benign	7	2
2	179637951	A	C	Benign	5	2
2	179642589	C	G	Benign	7	2
2	179648807	C	T	Benign	5	2
2	189859022	C	T	Benign	5	2
2	189864080	G	A	Benign	8	3
2	189873737	A	G	Benign	7	2
2	189916110	C	G	Benign	4	2
2	211456637	A	G	Benign	8	2
2	211540507	C	A	Benign	5	2
2	217285060	C	G	Benign	4	2
2	227886773	A	G	Benign	5	2
2	227892720	C	T	Benign	6	2
2	227915832	G	A	Benign	5	2
2	227954599	G	A	Benign	4	2
2	228012183	A	G	Benign	5	2
2	228102723	G	C	Benign	5	2
2	228111435	T	C	Benign	5	2
2	228113175	A	G	Benign	5	2
2	228135631	C	T	Benign	6	2
2	228560728	A	G	Benign	6	2
2	238243292	G	A	Benign	5	2
2	238243464	C	G	Benign	5	2
2	238244781	T	C	Benign	6	2
2	238244963	A	G	Benign	5	2
2	238247734	C	G	Benign	6	2
2	238262021	G	A	Benign	7	2
2	238283472	T	G	Benign	7	2
2	238287288	C	A	Benign	7	2
2	238287357	C	T	Benign	7	2
20	744167	A	T	Benign	4	3
20	2375262	A	G	Benign	4	2
20	3870124	G	C	Benign	4	2
20	4680251	A	G	Benign	4	3
20	4680378	A	G	Benign	4	3
20	42744802	C	T	Benign	10	3
20	42747247	C	T	Benign	6	2
20	45354291	G	A	Benign	7	2
20	45358121	A	G	Benign	6	2
20	62038277	T	G	Benign	8	3
21	35742799	A	G	Benign	5	2
21	35742802	C	G	Benign	5	3
21	35821821	T	C	Benign	8	2
21	43809092	C	T	Benign	5	2
21	44480616	G	A	Benign	10	2
21	45709906	C	G	Benign	4	2
21	46929467	G	A	Benign	4	2
21	46931109	G	A	Benign	4	3
21	47423389	G	A	Benign	6	2
21	47423509	C	T	Benign	6	2
21	47423623	G	A	Benign	4	2
21	47538960	G	A	Benign	5	2
21	47545768	G	A	Benign	5	2
21	47777063	G	A	Benign	4	2
21	47787002	T	C	Benign	5	2
21	47831509	A	G	Benign	4	2
21	47836653	C	T	Benign	4	2
21	47850484	G	C	Benign	5	2
21	47851753	A	G	Benign	5	2
21	47863757	A	C	Benign	4	2
22	32200849	C	T	Benign	4	2
22	32218727	C	A	Benign	4	2
22	32218727	C	A	Benign	4	2
22	32234797	G	A	Benign	4	2
22	32266603	A	G	Benign	4	2
22	32266603	A	G	Benign	4	2
22	32302045	C	T	Benign	4	2
22	32302045	C	T	Benign	4	2
22	32875190	G	A	Benign	5	2
22	36684354	T	C	Benign	6	3
22	41548008	A	G	Benign	5	2
22	46731689	G	T	Benign	6	3
22	46752813	G	A	Benign	4	2
22	50964236	G	A	Benign	7	3
22	51064039	G	C	Benign	6	3
22	51153371	G	A	Benign	4	2
3	10106532	C	T	Benign	5	2
3	12544829	G	A	Benign	5	2
3	12641718	G	A	Benign	6	2
3	12653557	T	C	Benign	6	2
3	12660102	C	T	Benign	7	2
3	14183188	G	A	Benign	4	2
3	14220023	G	C	Benign	4	2
3	33138549	G	A	Benign	6	2
3	37048495	G	C	Benign	11	3
3	37048495	G	C	Benign	11	3
3	37050325	C	T	Benign	9	2
3	37053550	G	A	Benign	16	2
3	37053568	A	G	Benign	17	2
3	37059009	A	G	Benign	8	2
3	37059009	A	G	Benign	8	2
3	37061893	T	C	Benign	15	2
3	37061893	T	C	Benign	15	2
3	37067129	C	A	Benign	7	2
3	37067129	C	A	Benign	7	2
3	37067217	T	C	Benign	6	2
3	37067240	T	A	Benign	15	3
3	37067240	T	A	Benign	15	3
3	37067306	G	A	Benign	13	2
3	37067306	G	A	Benign	13	2
3	37067410	G	A	Benign	14	2
3	37067410	G	A	Benign	14	2
3	37089011	A	G	Benign	8	3
3	37089011	A	G	Benign	8	3
3	37089131	A	C	Benign	13	2
3	37090471	A	G	Benign	10	2
3	37092019	G	A	Benign	14	2
3	37092025	C	T	Benign	20	2
3	38603947	G	A	Benign	6	3
3	38646357	A	C	Benign	6	2
3	38768300	T	C	Benign	4	2
3	43602803	C	T	Benign	5	2
3	45518073	C	A	Benign	4	2
3	45583409	G	T	Benign	6	2
3	49455330	C	T	Benign	4	2
3	49568275	G	A	Benign	4	3
3	49570175	G	C	Benign	4	2
3	52437258	T	C	Benign	8	2
3	81698130	T	C	Benign	5	2
3	98307696	T	G	Benign	4	2
3	121712098	G	A	Benign	4	2
3	121712271	C	T	Benign	4	2
3	121712358	A	G	Benign	4	2
3	122003757	G	T	Benign	7	3
3	122003769	A	G	Benign	5	2
3	123376274	A	C	Benign	5	2
3	123427584	C	T	Benign	5	2
3	123451743	T	C	Benign	4	2
3	123457853	G	C	Benign	4	2
3	128781048	G	A	Benign	4	2
3	170732300	G	A	Benign	5	2
3	183861243	A	G	Benign	5	2
3	193334991	G	A	Benign	6	2
3	193334991	G	A	Benign	6	2
4	980896	C	A	Benign	4	2
4	980932	G	A	Benign	4	2
4	980971	T	G	Benign	4	2
4	980971	T	G	Benign	4	2
4	995305	T	C	Benign	4	2
4	995919	G	C	Benign	4	2
4	996165	G	A	Benign	5	3
4	996690	G	A	Benign	4	2
4	1808592	C	G	Benign	4	2
4	3487322	G	A	Benign	5	2
4	3487322	G	A	Benign	5	2
4	3491504	G	A	Benign	4	2
4	3494495	G	A	Benign	4	2
4	3494600	A	G	Benign	4	2
4	3494956	C	T	Benign	4	2
4	3495064	C	T	Benign	5	2
4	3495095	G	A	Benign	4	2
4	5710189	G	A	Benign	4	2
4	5731074	C	T	Benign	4	2
4	5743512	T	C	Benign	4	2
4	5754579	C	T	Benign	4	2
4	5755516	T	A	Benign	4	2
4	5755524	G	A	Benign	7	3
4	5755542	C	A	Benign	4	2
4	6293696	C	G	Benign	5	2
4	6302519	G	A	Benign	5	2
4	6303354	G	A	Benign	5	2
4	15516333	G	A	Benign	4	2
4	41259633	C	A	Benign	4	3
4	41748319	G	C	Benign	5	2
4	55139771	T	C	Benign	4	2
4	77089557	C	T	Benign	4	2
4	77100807	T	C	Benign	6	2
4	79238649	T	C	Benign	4	2
4	79238649	T	C	Benign	4	2
4	79300993	G	A	Benign	4	2
4	79372930	C	T	Benign	4	2
4	79387464	A	G	Benign	4	2
4	79387464	A	G	Benign	4	2
4	84205872	C	A	Benign	7	2
4	100504664	T	C	Benign	4	3
4	103557077	G	A	Benign	4	2
4	114276408	G	A	Benign	4	2
4	114276781	C	T	Benign	4	2
4	123664204	G	A	Benign	5	2
4	178359960	G	C	Benign	7	2
4	178359960	G	C	Benign	7	2
4	186427735	G	A	Benign	5	2
4	186435443	C	T	Benign	5	2
4	187113041	C	G	Benign	6	3
5	1294166	C	T	Benign	6	3
5	33989518	C	T	Benign	4	2
5	33998883	A	G	Benign	4	2
5	34004707	C	T	Benign	5	2
5	34008100	C	T	Benign	5	2
5	35861068	T	C	Benign	5	3
5	35871190	G	A	Benign	5	3
5	35874575	C	T	Benign	4	2
5	36985303	A	G	Benign	6	2
5	37173930	A	C	Benign	6	2
5	41862758	G	A	Benign	4	3
5	42719239	A	C	Benign	5	3
5	77425028	A	T	Benign	4	2
5	78181477	C	T	Benign	5	2
5	82815408	G	A	Benign	4	2
5	89914925	T	G	Benign	4	2
5	89920969	C	A	Benign	5	2
5	89925169	T	C	Benign	5	2
5	89925334	A	C	Benign	4	2
5	89925334	A	C	Benign	4	2
5	89931092	T	C	Benign	4	2
5	89943433	A	G	Benign	4	2
5	89943571	G	T	Benign	4	2
5	89943571	G	T	Benign	4	2
5	89979485	C	T	Benign	5	2
5	89979518	C	T	Benign	4	2
5	89979589	G	A	Benign	4	2
5	89979691	A	G	Benign	5	2
5	89979698	C	T	Benign	4	2
5	89979750	G	T	Benign	5	2
5	89981611	C	T	Benign	4	2
5	89989802	A	G	Benign	4	2
5	89990149	A	G	Benign	4	2
5	89990386	T	G	Benign	4	2
5	90001368	T	G	Benign	4	2
5	90006849	G	A	Benign	5	2
5	90006849	G	A	Benign	5	2
5	90016871	G	A	Benign	4	2
5	90016871	G	A	Benign	4	2
5	90020671	C	T	Benign	4	2
5	90020923	T	G	Benign	5	2
5	90021035	T	C	Benign	5	2
5	90024735	G	A	Benign	5	2
5	90040890	T	C	Benign	6	2
5	90040890	T	C	Benign	6	2
5	90041510	A	G	Benign	6	2
5	90050894	G	A	Benign	4	2
5	90050903	T	C	Benign	4	2
5	90052289	G	A	Benign	4	2
5	90052289	G	A	Benign	4	2
5	90052372	C	T	Benign	5	2
5	90073786	G	A	Benign	6	2
5	90085654	T	C	Benign	4	2
5	90087161	C	G	Benign	5	2
5	90103487	T	C	Benign	4	2
5	90107108	A	G	Benign	4	2
5	90119324	G	A	Benign	4	2
5	90151589	G	A	Benign	4	2
5	90445889	A	G	Benign	4	2
5	112043492	C	A	Benign	7	2
5	112176756	T	A	Benign	15	3
5	118811533	G	A	Benign	6	2
5	118860938	T	C	Benign	5	2
5	118861713	A	G	Benign	6	2
5	127622491	T	C	Benign	8	2
5	127685135	C	T	Benign	11	2
5	147480080	G	A	Benign	4	2
5	147480955	A	G	Benign	5	3
5	147499891	G	T	Benign	4	2
5	149360877	T	C	Benign	6	2
5	149361221	A	T	Benign	6	3
5	150639409	A	G	Benign	4	2
5	150639409	A	G	Benign	4	2
5	150639439	A	G	Benign	4	2
5	150639439	A	G	Benign	4	2
5	176637211	G	T	Benign	4	2
5	176637240	G	T	Benign	5	2
5	176637576	T	C	Benign	5	2
5	176675204	C	T	Benign	7	2
5	176721119	G	A	Benign	6	2
5	176721151	T	C	Benign	6	2
5	178540975	G	A	Benign	4	2
5	178634672	C	T	Benign	5	2
6	1611569	C	T	Benign	4	3
6	5431340	A	G	Benign	4	2
6	7580958	A	G	Benign	5	2
6	7581001	C	A	Benign	5	2
6	7581636	G	A	Benign	6	2
6	18122506	G	A	Benign	9	2
6	32007849	G	C	Benign	6	3
6	33136310	G	T	Benign	4	2
6	33141280	G	A	Benign	5	2
6	33153528	C	T	Benign	5	2
6	33411673	T	C	Benign	5	2
6	35430686	G	A	Benign	4	2
6	42932200	G	T	Benign	5	2
6	42932835	C	T	Benign	4	2
6	49403282	T	C	Benign	6	2
6	51483961	T	C	Benign	4	2
6	51491884	T	C	Benign	4	2
6	51497503	C	A	Benign	4	2
6	51524409	G	T	Benign	4	2
6	51875250	A	C	Benign	4	2
6	51890823	G	A	Benign	4	2
6	51914956	G	A	Benign	4	2
6	51920485	G	A	Benign	6	2
6	52303361	G	A	Benign	4	3
6	52319050	G	A	Benign	4	2
6	65301504	A	G	Benign	5	2
6	65622463	A	G	Benign	5	2
6	66005888	C	T	Benign	5	2
6	70407465	A	T	Benign	4	2
6	76542642	G	A	Benign	5	2
6	80626375	T	C	Benign	4	2
6	99374760	A	T	Benign	4	2
6	110107517	T	C	Benign	4	2
6	112430669	C	T	Benign	5	2
6	112441505	T	C	Benign	6	2
6	112457383	G	C	Benign	6	2
6	112457390	C	T	Benign	6	2
6	112460365	C	T	Benign	9	2
6	112493872	A	G	Benign	5	2
6	112508694	A	G	Benign	4	2
6	112508694	A	G	Benign	4	2
6	112508730	G	A	Benign	4	2
6	112508730	G	A	Benign	4	2
6	112522852	G	A	Benign	4	2
6	112537586	C	T	Benign	4	2
6	116950833	T	C	Benign	4	2
6	123687288	A	C	Benign	5	2
6	123714778	C	T	Benign	5	2
6	123759243	C	T	Benign	4	2
6	123833457	G	C	Benign	5	2
6	123833457	G	C	Benign	5	2
6	123868506	C	T	Benign	4	2
6	123869607	G	C	Benign	5	2
6	123869716	C	T	Benign	4	2
6	129571272	G	A	Benign	5	2
6	129571330	G	A	Benign	7	2
6	129687396	G	A	Benign	5	2
6	133789804	G	A	Benign	5	2
6	135768282	C	T	Benign	4	2
6	135768282	C	T	Benign	4	2
6	146007332	C	T	Benign	5	2
6	146056472	G	T	Benign	9	3
6	146056499	C	G	Benign	7	3
6	152443744	G	T	Benign	4	2
6	152443756	C	T	Benign	5	2
6	152443761	C	T	Benign	4	2
6	152453291	G	A	Benign	4	2
6	152469188	C	G	Benign	4	2
6	152647681	A	T	Benign	4	2
6	152652034	A	T	Benign	4	2
6	152658141	C	A	Benign	4	2
6	152658142	T	C	Benign	5	2
6	152665261	C	A	Benign	4	2
6	152671865	T	G	Benign	5	2
6	152688371	G	A	Benign	4	2
6	152688371	G	A	Benign	4	2
6	152694184	T	C	Benign	5	2
6	152694184	T	C	Benign	5	2
6	152708310	G	A	Benign	4	2
6	152730273	T	C	Benign	4	2
6	152772264	A	G	Benign	4	2
6	152777095	A	C	Benign	4	2
6	161781225	C	T	Benign	4	3
7	6013049	C	G	Benign	14	2
7	6017324	G	A	Benign	12	2
7	6017340	T	C	Benign	17	2
7	6017340	T	C	Benign	17	2
7	6026530	C	T	Benign	18	2
7	6026607	T	A	Benign	16	2
7	6026775	T	C	Benign	6	2
7	6026864	G	A	Benign	14	2
7	6026865	T	C	Benign	18	2
7	6026942	G	T	Benign	15	2
7	6026988	G	A	Benign	16	2
7	6045627	C	T	Benign	16	2
7	16298624	G	T	Benign	4	2
7	16460893	T	G	Benign	6	2
7	21856151	G	A	Benign	4	2
7	21882209	G	A	Benign	4	2
7	30634661	C	G	Benign	4	2
7	33397560	C	T	Benign	4	2
7	42088222	T	C	Benign	4	2
7	45077978	G	A	Benign	4	2
7	45104131	G	A	Benign	5	2
7	65425894	A	G	Benign	5	2
7	73470714	G	A	Benign	4	2
7	87056176	T	C	Benign	5	2
7	92077203	G	A	Benign	6	2
7	94043239	C	G	Benign	5	2
7	103292201	G	A	Benign	6	2
7	103338368	C	T	Benign	4	2
7	107314758	G	T	Benign	4	2
7	107335087	A	T	Benign	4	2
7	116340262	A	G	Benign	9	2
7	128481578	A	C	Benign	4	2
7	128482959	C	T	Benign	5	2
7	128485240	C	T	Benign	4	2
7	128488734	G	A	Benign	5	2
7	140434463	T	C	Benign	6	2
7	140449150	T	C	Benign	9	2
7	140481425	T	C	Benign	7	2
7	140481476	C	T	Benign	7	2
7	140482908	T	C	Benign	7	2
7	140624440	C	T	Benign	5	2
7	148525904	C	G	Benign	6	2
8	1728557	C	G	Benign	9	2
8	6302183	G	C	Benign	7	3
8	6302418	A	G	Benign	7	2
8	6479042	C	T	Benign	7	3
8	17918934	A	G	Benign	4	2
8	17927327	T	C	Benign	5	2
8	17928811	C	T	Benign	5	2
8	27324822	T	C	Benign	5	2
8	27328511	G	A	Benign	5	2
8	30977810	C	T	Benign	4	3
8	30999280	G	T	Benign	4	2
8	72267083	G	C	Benign	4	2
8	74888616	G	C	Benign	4	2
8	90982691	G	A	Benign	9	2
8	90990479	C	G	Benign	9	2
8	94792887	G	A	Benign	5	2
8	94808165	A	G	Benign	4	2
8	100133706	T	G	Benign	6	2
8	133175736	T	C	Benign	6	3
8	133637659	G	A	Benign	5	2
8	141263015	G	A	Benign	4	2
8	141310644	G	A	Benign	4	2
8	144990784	G	A	Benign	5	2
8	144991205	C	T	Benign	4	2
8	144992390	C	G	Benign	4	2
8	144993931	C	G	Benign	4	2
8	144995169	G	C	Benign	5	2
8	144995494	C	T	Benign	4	2
8	144995559	G	C	Benign	4	2
8	144996029	A	G	Benign	5	2
8	144996111	C	T	Benign	4	2
8	144996408	T	G	Benign	5	2
8	144997783	G	A	Benign	4	2
8	144997927	G	A	Benign	4	2
8	144998620	C	T	Benign	6	2
8	144999874	G	A	Benign	4	2
8	145001588	C	T	Benign	4	2
8	145004376	C	T	Benign	4	2
8	145006992	C	T	Benign	4	2
8	145009036	C	T	Benign	4	2
9	271638	C	T	Benign	5	2
9	286593	C	A	Benign	4	2
9	2039793	A	C	Benign	4	2
9	4118111	G	T	Benign	4	2
9	4118208	A	G	Benign	4	2
9	21970916	C	T	Benign	11	2
9	71843023	C	A	Benign	4	2
9	94486321	C	T	Benign	4	2
9	94495608	T	C	Benign	4	2
9	98209594	G	A	Benign	9	2
9	98229479	T	C	Benign	5	3
9	108366499	G	A	Benign	7	3
9	113457799	A	G	Benign	4	2
9	113563143	G	T	Benign	5	2
9	123170733	C	G	Benign	6	3
9	123291036	C	G	Benign	6	3
9	130698029	G	C	Benign	4	2
9	130965795	C	A	Benign	4	2
9	131380339	C	T	Benign	4	2
9	135139826	T	C	Benign	4	2
9	135139901	T	C	Benign	7	2
9	135173685	T	C	Benign	6	2
9	135202829	T	C	Benign	6	2
9	135203231	C	T	Benign	8	2
9	135203409	A	C	Benign	8	2
9	135205006	G	C	Benign	4	2
9	135781205	T	C	Benign	17	3
9	135786904	A	G	Benign	13	2
9	138606428	C	T	Benign	5	2
9	138664762	C	T	Benign	6	2
9	139391200	C	T	Benign	4	2
9	139391338	C	T	Benign	5	2
9	139391737	C	G	Benign	4	2
9	139399320	C	T	Benign	6	2
9	139400219	G	A	Benign	5	2
9	139401233	C	T	Benign	5	2
9	139401302	G	A	Benign	4	2
9	140611120	C	G	Benign	4	2
9	140611140	G	A	Benign	5	2
X	2856155	C	T	Benign	4	2
X	2867651	C	T	Benign	4	2
X	2876343	T	C	Benign	4	2
X	5811532	G	A	Benign	4	2
X	13774739	A	G	Benign	4	2
X	14877404	C	T	Benign	4	2
X	15349998	G	A	Benign	4	2
X	17743940	C	T	Benign	4	2
X	17745057	A	T	Benign	4	2
X	17746244	T	C	Benign	4	2
X	18638082	A	C	Benign	8	2
X	18671566	G	A	Benign	10	2
X	18936859	T	C	Benign	4	2
X	18938161	G	T	Benign	4	2
X	18972497	C	G	Benign	4	2
X	19375782	A	C	Benign	5	3
X	31792143	A	G	Benign	5	2
X	32509625	A	C	Benign	6	2
X	32563301	T	A	Benign	7	2
X	32563447	G	A	Benign	7	2
X	32613922	A	T	Benign	6	2
X	38147170	C	T	Benign	4	2
X	38147269	G	A	Benign	5	2
X	38156584	T	C	Benign	4	2
X	38156677	C	T	Benign	5	2
X	38158290	C	T	Benign	5	2
X	38182130	T	C	Benign	5	2
X	38226603	A	G	Benign	7	3
X	40450585	C	G	Benign	4	2
X	40450585	C	G	Benign	4	2
X	40450602	G	A	Benign	4	2
X	40450602	G	A	Benign	4	2
X	40464822	G	C	Benign	4	2
X	40464822	G	C	Benign	4	2
X	44929077	C	A	Benign	4	2
X	44929077	C	A	Benign	4	2
X	47478976	G	C	Benign	6	2
X	48768871	G	T	Benign	4	2
X	48932930	C	T	Benign	5	2
X	48932930	C	T	Benign	5	2
X	48934174	G	A	Benign	4	2
X	50341377	C	A	Benign	4	2
X	53263460	C	T	Benign	8	2
X	53440005	C	T	Benign	5	2
X	67426446	G	A	Benign	5	2
X	67652748	C	T	Benign	5	2
X	69665355	G	A	Benign	4	2
X	70356863	C	T	Benign	6	2
X	70357135	G	A	Benign	6	2
X	73641569	T	C	Benign	5	3
X	76856021	T	C	Benign	8	3
X	76937963	G	C	Benign	5	2
X	76938153	G	C	Benign	8	2
X	76938208	A	G	Benign	4	2
X	76939115	G	C	Benign	5	2
X	77244182	A	G	Benign	4	2
X	77264714	A	G	Benign	4	2
X	77268502	G	C	Benign	7	2
X	77301954	A	G	Benign	5	2
X	100608191	G	A	Benign	4	2
X	107834453	T	G	Benign	4	2
X	119005968	G	C	Benign	7	3
X	123034511	A	C	Benign	5	2
X	132730541	A	G	Benign	4	2
X	138633280	A	G	Benign	5	3
X	152959983	C	T	Benign	4	2
X	152960008	G	A	Benign	4	2
X	153005605	G	A	Benign	7	2
X	153006137	G	A	Benign	4	2
X	153130543	G	C	Benign	5	2
X	153132228	G	A	Benign	5	2
X	153141264	G	A	Benign	5	2
X	153295906	C	T	Benign	4	2
X	153296596	G	C	Benign	6	2
X	153296671	G	A	Benign	6	2
X	153296671	G	A	Benign	6	2
X	153296692	G	C	Benign	5	2
X	153296692	G	C	Benign	5	2
X	153296697	G	A	Benign	6	2
X	153583007	C	T	Benign	8	2
X	154088838	T	C	Benign	4	3
X	154158285	G	C	Benign	4	3
15	66729107	C	T	Benign	5	2
15	66777345	G	A	Benign	5	2
15	66777438	C	G	Benign	4	2
15	72638892	T	C	Benign	7	2
15	73027478	T	C	Benign	6	3
15	73615097	T	C	Benign	6	2
15	73615603	G	A	Benign	5	2
15	73615786	G	C	Benign	7	2
15	73660505	C	T	Benign	5	2
15	89876858	T	C	Benign	6	2
15	90174824	C	T	Benign	4	2
15	90176073	C	A	Benign	4	2
15	90191827	T	C	Benign	4	2
15	90196008	C	T	Benign	4	2
15	93557954	G	C	Benign	5	2
16	1270162	G	A	Benign	4	2
16	1573890	G	A	Benign	5	2
16	2130190	C	T	Benign	9	2
16	2132449	C	T	Benign	5	2
16	2140554	G	A	Benign	4	2
16	2140680	T	C	Benign	4	2
16	2144176	G	A	Benign	4	2
16	2144182	G	A	Benign	4	2
16	2152619	C	T	Benign	4	2
16	2160973	A	G	Benign	4	2
16	2162361	A	G	Benign	4	2
16	3293888	C	T	Benign	4	2
16	3640274	G	A	Benign	4	2
16	3779115	T	C	Benign	5	2
16	3819261	C	T	Benign	5	2
16	3819294	C	T	Benign	6	2
16	3820879	G	A	Benign	5	2
16	11647492	T	C	Benign	4	2
16	15815335	T	C	Benign	6	2
16	23388540	G	T	Benign	5	2
16	28488943	T	C	Benign	6	2
16	29824787	C	G	Benign	7	2
16	51171175	C	T	Benign	4	2
16	51175898	C	G	Benign	4	2
16	53653005	G	C	Benign	5	2
16	53656168	T	C	Benign	4	2
16	56545175	T	C	Benign	5	2
16	68772239	C	A	Benign	16	2
16	68835597	G	A	Benign	5	2
16	68835695	A	G	Benign	8	2
16	68842668	G	A	Benign	7	2
16	68845646	G	A	Benign	11	2
16	68846047	A	G	Benign	7	3
16	68847240	G	A	Benign	6	2
16	68847376	A	G	Benign	9	2
16	68849506	C	T	Benign	9	2
16	68855966	G	A	Benign	15	2
16	68856041	G	A	Benign	17	3
16	68856080	C	G	Benign	7	2
16	68857469	G	A	Benign	9	2
16	68863674	G	A	Benign	9	2
16	68867247	G	A	Benign	11	3
16	70548297	G	A	Benign	5	2
16	72042682	A	C	Benign	4	2
16	78148935	C	T	Benign	4	2
16	78420787	G	A	Benign	4	2
16	78458807	C	G	Benign	4	2
16	78458915	C	G	Benign	4	2
16	78466534	G	A	Benign	4	2
16	79245687	C	T	Benign	4	2
16	79245687	C	T	Benign	4	2
16	84209609	C	T	Benign	4	2
16	88494947	T	C	Benign	5	2
16	88494976	A	C	Benign	5	2
16	88495407	G	C	Benign	4	2
16	88497446	A	G	Benign	5	2
16	88498221	C	T	Benign	5	2
16	88501034	G	C	Benign	4	2
16	88501971	T	A	Benign	5	2
16	88502505	A	G	Benign	5	2
16	88504850	G	C	Benign	4	2
16	88909159	G	T	Benign	6	2
16	89836323	C	T	Benign	4	2
16	89849480	C	T	Benign	5	2
16	89866043	T	C	Benign	4	2
17	1673276	C	T	Benign	4	2
17	3561396	C	T	Benign	5	2
17	3563963	C	G	Benign	4	2
17	4856376	A	G	Benign	4	2
17	4856580	T	C	Benign	4	2
17	7348625	A	G	Benign	4	2
17	7592168	C	G	Benign	4	2
17	7606722	C	G	Benign	4	2
17	7906426	T	C	Benign	4	2
17	7906519	G	T	Benign	5	3
17	8132763	T	C	Benign	4	2
17	8135061	T	C	Benign	5	2
17	12899902	C	T	Benign	5	3
17	17696531	G	C	Benign	5	2
17	17696755	C	A	Benign	5	2
17	17697404	C	T	Benign	5	2
17	17700053	A	G	Benign	4	2
17	17707105	T	C	Benign	5	2
17	37822049	C	T	Benign	6	2
17	39925401	C	T	Benign	4	2
17	40696233	C	G	Benign	6	2
17	41197711	G	C	Benign	12	2
17	41197715	T	G	Benign	7	2
17	41199716	A	T	Benign	11	2
17	41199716	A	T	Benign	11	2
17	41209094	C	T	Benign	13	2
17	41215385	T	C	Benign	10	2
17	41215926	C	G	Benign	15	2
17	41219708	A	G	Benign	6	2
17	41222946	A	G	Benign	5	2
17	41222975	C	T	Benign	27	2
17	41222976	A	G	Benign	9	2
17	41223021	G	A	Benign	10	2
17	41223048	A	G	Benign	17	2
17	41223091	G	A	Benign	6	2
17	41223094	T	C	Benign	26	2
17	41223240	A	G	Benign	11	2
17	41226387	C	A	Benign	5	2
17	41226387	C	T	Benign	13	2
17	41226423	C	T	Benign	15	2
17	41226488	C	A	Benign	24	2
17	41228587	T	G	Benign	8	2
17	41228587	T	G	Benign	8	2
17	41234470	A	G	Benign	21	2
17	41234523	C	G	Benign	8	2
17	41234523	C	G	Benign	8	2
17	41234574	G	A	Benign	10	2
17	41243467	T	G	Benign	8	2
17	41243502	G	A	Benign	8	2
17	41243502	G	A	Benign	8	2
17	41243509	T	C	Benign	32	2
17	41243751	C	G	Benign	7	2
17	41243751	C	G	Benign	7	2
17	41243800	C	T	Benign	17	2
17	41243809	C	T	Benign	9	2
17	41243835	G	A	Benign	11	2
17	41243835	G	A	Benign	11	2
17	41243908	C	T	Benign	12	2
17	41243940	C	T	Benign	9	2
17	41244000	T	C	Benign	23	2
17	41244130	T	C	Benign	21	2
17	41244221	T	G	Benign	8	2
17	41244246	C	T	Benign	13	2
17	41244252	G	A	Benign	14	2
17	41244418	T	C	Benign	10	2
17	41244429	C	T	Benign	29	3
17	41244435	T	C	Benign	23	2
17	41244465	C	T	Benign	14	2
17	41244524	C	T	Benign	18	2
17	41244526	T	C	Benign	9	2
17	41244775	T	G	Benign	12	2
17	41244879	C	A	Benign	10	2
17	41244936	G	A	Benign	24	2
17	41244952	G	A	Benign	19	2
17	41244964	T	C	Benign	8	2
17	41244982	A	G	Benign	19	2
17	41245023	T	C	Benign	9	2
17	41245027	G	A	Benign	27	3
17	41245071	G	T	Benign	18	2
17	41245090	T	C	Benign	23	2
17	41245120	T	A	Benign	10	2
17	41245136	C	G	Benign	10	2
17	41245233	A	G	Benign	19	2
17	41245381	T	C	Benign	17	2
17	41245471	C	T	Benign	25	2
17	41245546	G	A	Benign	11	2
17	41245624	C	G	Benign	6	2
17	41245683	G	A	Benign	11	2
17	41245759	C	T	Benign	10	2
17	41245900	T	G	Benign	21	2
17	41246037	C	T	Benign	10	2
17	41246061	C	T	Benign	20	2
17	41246062	G	A	Benign	15	2
17	41246092	A	G	Benign	20	2
17	41246130	T	C	Benign	6	2
17	41246443	C	T	Benign	8	2
17	41246481	T	C	Benign	28	2
17	41246481	T	C	Benign	28	2
17	41246547	G	A	Benign	7	2
17	41246547	G	A	Benign	7	2
17	41246567	T	C	Benign	12	2
17	41246657	C	T	Benign	6	2
17	41246709	G	C	Benign	6	2
17	41246709	G	C	Benign	6	2
17	41246741	C	T	Benign	8	2
17	41246753	A	G	Benign	9	2
17	41246812	A	C	Benign	21	2
17	41246812	A	C	Benign	21	2
17	41247892	T	C	Benign	7	2
17	41247941	T	G	Benign	14	2
17	41249283	C	T	Benign	12	2
17	41249297	G	T	Benign	20	2
17	41251803	T	C	Benign	21	2
17	41251803	T	C	Benign	21	2
17	41251876	G	C	Benign	7	2
17	41256153	C	T	Benign	9	2
17	41256155	G	T	Benign	11	2
17	41256155	G	T	Benign	11	2
17	41256184	G	T	Benign	13	2
17	41256184	G	T	Benign	13	2
17	41256266	T	C	Benign	10	2
17	41256266	T	C	Benign	10	2
17	41258486	C	A	Benign	13	2
17	41267744	T	G	Benign	6	2
17	42453065	A	C	Benign	4	3
17	42989063	C	T	Benign	4	2
17	45008570	G	A	Benign	6	2
17	48272827	C	T	Benign	4	2
17	59924512	C	T	Benign	8	2
17	62020348	T	C	Benign	5	2
17	62041068	T	C	Benign	6	2
17	62492582	C	T	Benign	4	2
17	63533919	T	C	Benign	4	2
17	63554591	G	A	Benign	5	2
17	72308319	G	A	Benign	5	2
17	73512653	G	T	Benign	5	2
17	73512884	T	G	Benign	6	2
17	73518203	G	C	Benign	5	2
17	73519413	C	T	Benign	4	2
17	73827205	T	C	Benign	4	2
17	78079597	A	G	Benign	7	2
17	78091405	G	A	Benign	6	2
17	78184393	C	T	Benign	6	2
17	78184601	C	T	Benign	4	2
18	9117867	T	C	Benign	5	3
18	21120444	T	C	Benign	10	3
18	21124945	C	G	Benign	8	2
18	21140432	T	C	Benign	9	2
18	28671095	G	A	Benign	5	2
18	29125996	T	C	Benign	5	2
18	29126057	C	T	Benign	5	2
18	29172865	G	A	Benign	8	3
18	42532693	C	A	Benign	4	2
18	47563299	T	C	Benign	4	2
18	67871343	A	C	Benign	4	2
19	2435150	C	T	Benign	4	3
19	4090637	G	A	Benign	5	2
19	4099225	G	A	Benign	5	2
19	7293898	G	C	Benign	4	2
19	7712277	A	G	Benign	5	2
19	10273372	T	C	Benign	4	2
19	10291181	T	C	Benign	4	2
19	11145691	C	T	Benign	5	2
19	12772090	C	T	Benign	7	2
19	12772165	G	A	Benign	7	2
19	12774208	G	C	Benign	7	2
19	13397560	C	T	Benign	7	3
19	13409419	G	C	Benign	5	2
19	13409472	T	A	Benign	7	3
19	13409696	C	G	Benign	7	3
19	13411451	T	G	Benign	4	2
19	13616977	G	A	Benign	4	2
19	15291576	C	G	Benign	4	3
19	16590030	C	A	Benign	4	2
19	16593359	C	T	Benign	6	2
19	36594659	A	T	Benign	7	2
19	36595436	A	C	Benign	7	2
19	38964275	A	G	Benign	8	2
19	38983180	G	T	Benign	9	3
19	39025366	C	G	Benign	8	2
19	39993560	T	G	Benign	6	3
19	39994711	T	C	Benign	4	3
19	40900865	C	T	Benign	4	2
19	41111069	G	A	Benign	7	3
19	41117869	A	G	Benign	6	3
19	41118056	A	G	Benign	6	3
19	41128309	C	T	Benign	5	3
19	41869392	T	C	Benign	4	2
19	45854919	T	G	Benign	5	3
19	45867259	C	T	Benign	4	2
19	46268902	C	T	Benign	4	2
19	50902196	C	T	Benign	8	2
19	50905074	G	A	Benign	4	2
19	50905310	G	A	Benign	7	2
19	50918229	G	A	Benign	8	2
19	50919694	G	C	Benign	6	2
2	20131079	T	C	Benign	4	2
2	26703734	C	T	Benign	4	3
2	26750782	G	A	Benign	4	2
2	29416366	G	C	Benign	10	2
2	29416481	T	C	Benign	9	2
2	29416572	T	C	Benign	10	2
2	39224112	T	C	Benign	7	2
2	39239286	G	T	Benign	5	2
2	39240646	C	T	Benign	8	2
2	39241107	G	A	Benign	8	2
2	39249797	T	C	Benign	4	2
2	39278400	A	G	Benign	8	2
2	39281922	T	C	Benign	7	2
2	39294873	T	C	Benign	5	2
2	39347491	G	A	Benign	5	2
2	47630353	C	T	Benign	14	2
2	47635645	G	A	Benign	8	2
2	47637246	A	G	Benign	17	2
2	47637246	A	G	Benign	17	2
2	47637365	G	C	Benign	8	2
2	47643457	G	A	Benign	21	3
2	47656972	C	T	Benign	12	2
2	47698132	A	G	Benign	8	2
2	47702290	A	G	Benign	13	2
2	48010488	G	A	Benign	17	2
2	48018236	G	T	Benign	20	2
2	48026308	C	G	Benign	21	2
2	48027755	T	C	Benign	21	3
2	69659126	A	T	Benign	4	2
2	71163173	C	T	Benign	5	2
2	71740897	C	A	Benign	6	2
2	71797762	G	A	Benign	5	2
2	71838463	G	T	Benign	5	2
2	73650009	C	A	Benign	5	2
2	73651937	A	G	Benign	4	2
2	73677808	C	G	Benign	4	2
2	73678616	G	T	Benign	5	2
2	73679440	G	A	Benign	5	2
2	73679956	C	T	Benign	5	2
2	73777400	A	G	Benign	5	2
2	73800058	G	A	Benign	5	2
2	73800270	G	A	Benign	5	2
2	74177777	A	G	Benign	6	3
2	85893741	G	A	Benign	4	2
2	86088311	T	C	Benign	4	2
2	88895123	T	C	Benign	4	2
2	109513601	A	G	Benign	4	3
2	121747406	G	A	Benign	4	2
2	127808046	T	C	Benign	5	2
2	135893372	A	G	Benign	5	2
2	152346979	T	C	Benign	7	2
2	152352843	C	G	Benign	7	2
2	152352843	C	G	Benign	7	2
2	152352843	C	G	Benign	7	2
2	152404901	G	A	Benign	5	2
2	152422076	C	G	Benign	7	2
2	152423725	T	C	Benign	4	2
2	152476028	C	G	Benign	7	2
2	152477530	C	T	Benign	4	2
2	152490458	A	G	Benign	4	2
2	152492791	C	T	Benign	4	2
2	152496526	A	G	Benign	6	2
2	152500449	C	G	Benign	7	2
2	152520258	C	T	Benign	5	2
2	152527572	C	T	Benign	7	2
2	152527608	C	T	Benign	6	2
2	152536498	T	A	Benign	7	2
2	166152389	G	A	Benign	4	2
2	166788336	T	C	Benign	4	2
2	166797646	C	T	Benign	4	2
2	166892788	C	T	Benign	7	2
2	167055393	T	C	Benign	5	2
2	169830328	A	G	Benign	4	2
2	179395573	C	T	Benign	7	2
2	179406993	A	G	Benign	6	2
2	179414565	T	A	Benign	6	2
2	179414992	T	C	Benign	7	2
2	179425966	C	T	Benign	4	2
2	179431076	C	G	Benign	7	2
2	179431540	C	T	Benign	7	2
2	179441295	T	C	Benign	6	2
2	179453426	C	T	Benign	5	2
2	179455962	C	G	Benign	6	2
2	179456220	C	T	Benign	5	2
2	179456491	C	T	Benign	4	2
2	179458391	C	G	Benign	4	2
2	179486431	A	C	Benign	5	2
2	179548782	G	A	Benign	5	2
2	179582760	T	C	Benign	6	2
2	179583957	T	A	Benign	4	2
2	179589083	T	A	Benign	6	2
2	179590329	C	T	Benign	7	2
2	179591945	A	T	Benign	5	2
2	179592329	G	A	Benign	6	2
2	179598532	T	C	Benign	5	2
2	179604160	T	G	Benign	5	2
2	179604254	C	T	Benign	5	2
2	179604366	T	G	Benign	5	2
2	179605725	T	C	Benign	6	2
2	179605727	G	A	Benign	6	2
2	179605991	G	A	Benign	6	2
2	179606241	G	C	Benign	5	2
2	179606538	G	A	Benign	5	2
2	179615060	C	T	Benign	4	2
2	179621353	G	A	Benign	4	2
2	179621503	C	T	Benign	4	2
2	179628918	C	T	Benign	6	2
2	179634961	C	A	Benign	7	2
2	179637951	A	C	Benign	5	2
2	179642589	C	G	Benign	7	2
2	179648807	C	T	Benign	5	2
2	189859022	C	T	Benign	5	2
2	189864080	G	A	Benign	8	3
2	189873737	A	G	Benign	7	2
2	189916110	C	G	Benign	4	2
2	211456637	A	G	Benign	8	2
2	211540507	C	A	Benign	5	2
2	217285060	C	G	Benign	4	2
2	227886773	A	G	Benign	5	2
2	227892720	C	T	Benign	6	2
2	227915832	G	A	Benign	5	2
2	227954599	G	A	Benign	4	2
2	228012183	A	G	Benign	5	2
2	228102723	G	C	Benign	5	2
2	228111435	T	C	Benign	5	2
2	228113175	A	G	Benign	5	2
2	228135631	C	T	Benign	6	2
2	228560728	A	G	Benign	6	2
2	238243292	G	A	Benign	5	2
2	238243464	C	G	Benign	5	2
2	238244781	T	C	Benign	6	2
2	238244963	A	G	Benign	5	2
2	238247734	C	G	Benign	6	2
2	238262021	G	A	Benign	7	2
2	238283472	T	G	Benign	7	2
2	238287288	C	A	Benign	7	2
2	238287357	C	T	Benign	7	2
20	744167	A	T	Benign	4	3
20	2375262	A	G	Benign	4	2
20	3870124	G	C	Benign	4	2
20	4680251	A	G	Benign	4	3
20	4680378	A	G	Benign	4	3
20	42744802	C	T	Benign	10	3
20	42747247	C	T	Benign	6	2
20	45354291	G	A	Benign	7	2
20	45358121	A	G	Benign	6	2
20	62038277	T	G	Benign	8	3
21	35742799	A	G	Benign	5	2
21	35742802	C	G	Benign	5	3
21	35821821	T	C	Benign	8	2
21	43809092	C	T	Benign	5	2
21	44480616	G	A	Benign	10	2
21	45709906	C	G	Benign	4	2
21	46929467	G	A	Benign	4	2
21	46931109	G	A	Benign	4	3
21	47423389	G	A	Benign	6	2
21	47423509	C	T	Benign	6	2
21	47423623	G	A	Benign	4	2
21	47538960	G	A	Benign	5	2
21	47545768	G	A	Benign	5	2
21	47777063	G	A	Benign	4	2
21	47787002	T	C	Benign	5	2
21	47831509	A	G	Benign	4	2
21	47836653	C	T	Benign	4	2
21	47850484	G	C	Benign	5	2
21	47851753	A	G	Benign	5	2
21	47863757	A	C	Benign	4	2
22	32200849	C	T	Benign	4	2
22	32218727	C	A	Benign	4	2
22	32218727	C	A	Benign	4	2
22	32234797	G	A	Benign	4	2
22	32266603	A	G	Benign	4	2
22	32266603	A	G	Benign	4	2
22	32302045	C	T	Benign	4	2
22	32302045	C	T	Benign	4	2
22	32875190	G	A	Benign	5	2
22	36684354	T	C	Benign	6	3
22	41548008	A	G	Benign	5	2
22	46731689	G	T	Benign	6	3
22	46752813	G	A	Benign	4	2
22	50964236	G	A	Benign	7	3
22	51064039	G	C	Benign	6	3
22	51153371	G	A	Benign	4	2
3	10106532	C	T	Benign	5	2
3	12544829	G	A	Benign	5	2
3	12641718	G	A	Benign	6	2
3	12653557	T	C	Benign	6	2
3	12660102	C	T	Benign	7	2
3	14183188	G	A	Benign	4	2
3	14220023	G	C	Benign	4	2
3	33138549	G	A	Benign	6	2
3	37048495	G	C	Benign	11	3
3	37048495	G	C	Benign	11	3
3	37050325	C	T	Benign	9	2
3	37053550	G	A	Benign	16	2
3	37053568	A	G	Benign	17	2
3	37059009	A	G	Benign	8	2
3	37059009	A	G	Benign	8	2
3	37061893	T	C	Benign	15	2
3	37061893	T	C	Benign	15	2
3	37067129	C	A	Benign	7	2
3	37067129	C	A	Benign	7	2
3	37067217	T	C	Benign	6	2
3	37067240	T	A	Benign	15	3
3	37067240	T	A	Benign	15	3
3	37067306	G	A	Benign	13	2
3	37067306	G	A	Benign	13	2
3	37067410	G	A	Benign	14	2
3	37067410	G	A	Benign	14	2
3	37089011	A	G	Benign	8	3
3	37089011	A	G	Benign	8	3
3	37089131	A	C	Benign	13	2
3	37090471	A	G	Benign	10	2
3	37092019	G	A	Benign	14	2
3	37092025	C	T	Benign	20	2
3	38603947	G	A	Benign	6	3
3	38646357	A	C	Benign	6	2
3	38768300	T	C	Benign	4	2
3	43602803	C	T	Benign	5	2
3	45518073	C	A	Benign	4	2
3	45583409	G	T	Benign	6	2
3	49455330	C	T	Benign	4	2
3	49568275	G	A	Benign	4	3
3	49570175	G	C	Benign	4	2
3	52437258	T	C	Benign	8	2
3	81698130	T	C	Benign	5	2
3	98307696	T	G	Benign	4	2
3	121712098	G	A	Benign	4	2
3	121712271	C	T	Benign	4	2
3	121712358	A	G	Benign	4	2
3	122003757	G	T	Benign	7	3
3	122003769	A	G	Benign	5	2
3	123376274	A	C	Benign	5	2
3	123427584	C	T	Benign	5	2
3	123451743	T	C	Benign	4	2
3	123457853	G	C	Benign	4	2
3	128781048	G	A	Benign	4	2
3	170732300	G	A	Benign	5	2
3	183861243	A	G	Benign	5	2
3	193334991	G	A	Benign	6	2
3	193334991	G	A	Benign	6	2
4	980896	C	A	Benign	4	2
4	980932	G	A	Benign	4	2
4	980971	T	G	Benign	4	2
4	980971	T	G	Benign	4	2
4	995305	T	C	Benign	4	2
4	995919	G	C	Benign	4	2
4	996165	G	A	Benign	5	3
4	996690	G	A	Benign	4	2
4	1808592	C	G	Benign	4	2
4	3487322	G	A	Benign	5	2
4	3487322	G	A	Benign	5	2
4	3491504	G	A	Benign	4	2
4	3494495	G	A	Benign	4	2
4	3494600	A	G	Benign	4	2
4	3494956	C	T	Benign	4	2
4	3495064	C	T	Benign	5	2
4	3495095	G	A	Benign	4	2
4	5710189	G	A	Benign	4	2
4	5731074	C	T	Benign	4	2
4	5743512	T	C	Benign	4	2
4	5754579	C	T	Benign	4	2
4	5755516	T	A	Benign	4	2
4	5755524	G	A	Benign	7	3
4	5755542	C	A	Benign	4	2
4	6293696	C	G	Benign	5	2
4	6302519	G	A	Benign	5	2
4	6303354	G	A	Benign	5	2
4	15516333	G	A	Benign	4	2
4	41259633	C	A	Benign	4	3
4	41748319	G	C	Benign	5	2
4	55139771	T	C	Benign	4	2
4	77089557	C	T	Benign	4	2
4	77100807	T	C	Benign	6	2
4	79238649	T	C	Benign	4	2
4	79238649	T	C	Benign	4	2
4	79300993	G	A	Benign	4	2
4	79372930	C	T	Benign	4	2
4	79387464	A	G	Benign	4	2
4	79387464	A	G	Benign	4	2
4	84205872	C	A	Benign	7	2
4	100504664	T	C	Benign	4	3
4	103557077	G	A	Benign	4	2
4	114276408	G	A	Benign	4	2
4	114276781	C	T	Benign	4	2
4	123664204	G	A	Benign	5	2
4	178359960	G	C	Benign	7	2
4	178359960	G	C	Benign	7	2
4	186427735	G	A	Benign	5	2
4	186435443	C	T	Benign	5	2
4	187113041	C	G	Benign	6	3
5	1294166	C	T	Benign	6	3
5	33989518	C	T	Benign	4	2
5	33998883	A	G	Benign	4	2
5	34004707	C	T	Benign	5	2
5	34008100	C	T	Benign	5	2
5	35861068	T	C	Benign	5	3
5	35871190	G	A	Benign	5	3
5	35874575	C	T	Benign	4	2
5	36985303	A	G	Benign	6	2
5	37173930	A	C	Benign	6	2
5	41862758	G	A	Benign	4	3
5	42719239	A	C	Benign	5	3
5	77425028	A	T	Benign	4	2
5	78181477	C	T	Benign	5	2
5	82815408	G	A	Benign	4	2
5	89914925	T	G	Benign	4	2
5	89920969	C	A	Benign	5	2
5	89925169	T	C	Benign	5	2
5	89925334	A	C	Benign	4	2
5	89925334	A	C	Benign	4	2
5	89931092	T	C	Benign	4	2
5	89943433	A	G	Benign	4	2
5	89943571	G	T	Benign	4	2
5	89943571	G	T	Benign	4	2
5	89979485	C	T	Benign	5	2
5	89979518	C	T	Benign	4	2
5	89979589	G	A	Benign	4	2
5	89979691	A	G	Benign	5	2
5	89979698	C	T	Benign	4	2
5	89979750	G	T	Benign	5	2
5	89981611	C	T	Benign	4	2
5	89989802	A	G	Benign	4	2
5	89990149	A	G	Benign	4	2
5	89990386	T	G	Benign	4	2
5	90001368	T	G	Benign	4	2
5	90006849	G	A	Benign	5	2
5	90006849	G	A	Benign	5	2
5	90016871	G	A	Benign	4	2
5	90016871	G	A	Benign	4	2
5	90020671	C	T	Benign	4	2
5	90020923	T	G	Benign	5	2
5	90021035	T	C	Benign	5	2
5	90024735	G	A	Benign	5	2
5	90040890	T	C	Benign	6	2
5	90040890	T	C	Benign	6	2
5	90041510	A	G	Benign	6	2
5	90050894	G	A	Benign	4	2
5	90050903	T	C	Benign	4	2
5	90052289	G	A	Benign	4	2
5	90052289	G	A	Benign	4	2
5	90052372	C	T	Benign	5	2
5	90073786	G	A	Benign	6	2
5	90085654	T	C	Benign	4	2
5	90087161	C	G	Benign	5	2
5	90103487	T	C	Benign	4	2
5	90107108	A	G	Benign	4	2
5	90119324	G	A	Benign	4	2
5	90151589	G	A	Benign	4	2
5	90445889	A	G	Benign	4	2
5	112043492	C	A	Benign	7	2
5	112176756	T	A	Benign	15	3
5	118811533	G	A	Benign	6	2
5	118860938	T	C	Benign	5	2
5	118861713	A	G	Benign	6	2
5	127622491	T	C	Benign	8	2
5	127685135	C	T	Benign	11	2
5	147480080	G	A	Benign	4	2
5	147480955	A	G	Benign	5	3
5	147499891	G	T	Benign	4	2
5	149360877	T	C	Benign	6	2
5	149361221	A	T	Benign	6	3
5	150639409	A	G	Benign	4	2
5	150639409	A	G	Benign	4	2
5	150639439	A	G	Benign	4	2
5	150639439	A	G	Benign	4	2
5	176637211	G	T	Benign	4	2
5	176637240	G	T	Benign	5	2
5	176637576	T	C	Benign	5	2
5	176675204	C	T	Benign	7	2
5	176721119	G	A	Benign	6	2
5	176721151	T	C	Benign	6	2
5	178540975	G	A	Benign	4	2
5	178634672	C	T	Benign	5	2
6	1611569	C	T	Benign	4	3
6	5431340	A	G	Benign	4	2
6	7580958	A	G	Benign	5	2
6	7581001	C	A	Benign	5	2
6	7581636	G	A	Benign	6	2
6	18122506	G	A	Benign	9	2
6	32007849	G	C	Benign	6	3
6	33136310	G	T	Benign	4	2
6	33141280	G	A	Benign	5	2
6	33153528	C	T	Benign	5	2
6	33411673	T	C	Benign	5	2
6	35430686	G	A	Benign	4	2
6	42932200	G	T	Benign	5	2
6	42932835	C	T	Benign	4	2
6	49403282	T	C	Benign	6	2
6	51483961	T	C	Benign	4	2
6	51491884	T	C	Benign	4	2
6	51497503	C	A	Benign	4	2
6	51524409	G	T	Benign	4	2
6	51875250	A	C	Benign	4	2
6	51890823	G	A	Benign	4	2
6	51914956	G	A	Benign	4	2
6	51920485	G	A	Benign	6	2
6	52303361	G	A	Benign	4	3
6	52319050	G	A	Benign	4	2
6	65301504	A	G	Benign	5	2
6	65622463	A	G	Benign	5	2
6	66005888	C	T	Benign	5	2
6	70407465	A	T	Benign	4	2
6	76542642	G	A	Benign	5	2
6	80626375	T	C	Benign	4	2
6	99374760	A	T	Benign	4	2
6	110107517	T	C	Benign	4	2
6	112430669	C	T	Benign	5	2
6	112441505	T	C	Benign	6	2
6	112457383	G	C	Benign	6	2
6	112457390	C	T	Benign	6	2
6	112460365	C	T	Benign	9	2
6	112493872	A	G	Benign	5	2
6	112508694	A	G	Benign	4	2
6	112508694	A	G	Benign	4	2
6	112508730	G	A	Benign	4	2
6	112508730	G	A	Benign	4	2
6	112522852	G	A	Benign	4	2
6	112537586	C	T	Benign	4	2
6	116950833	T	C	Benign	4	2
6	123687288	A	C	Benign	5	2
6	123714778	C	T	Benign	5	2
6	123759243	C	T	Benign	4	2
6	123833457	G	C	Benign	5	2
6	123833457	G	C	Benign	5	2
6	123868506	C	T	Benign	4	2
6	123869607	G	C	Benign	5	2
6	123869716	C	T	Benign	4	2
[truncated: 2,355 more rows]
